# Supplementary material for: N6-methyladenosine demethylase FTO promotes growth and metastasis of gastric cancer via m6A modification of caveolin-1 and metabolic regulation of mitochondrial dynamics
Source: Cell Death Dis. 2022 Jan 21;13(1):72. doi: 10.1038/s41419-022-04503-7 (PMC8782929; doi:10.1038/s41419-022-04503-7)
Supplement: Supplementary file 2 — Supplementary Table 1 [file 41419_2022_4503_MOESM2_ESM.xls]

## Sheet: Supplementary Table 1
Supplementary Table 1. Differentially expressed genes upon FTO depletion in AGS cells
Gene id	MeanTPM (control)	MeanTPM (FTO depletion)	log2FoldChange	pValue	qValue	Regulation	GeneName	GeneDescription	GO	KEGG	KOG
ENSG00000215866	0.372445	1.28722	1.78916	0.00142802	0.00402961	up	LINC01356	long intergenic non-protein coding RNA 1356 [Source:HGNC Symbol;Acc:HGNC:50587]	-	-	-
ENSG00000168298	0.690375	2.12891	1.62466	0.00775482	0.0189042	up	HIST1H1E	histone cluster 1 H1 family member e [Source:HGNC Symbol;Acc:HGNC:4718]	GO:0005634;GO:0000788;GO:0098532;GO:0080182;GO:0016584;GO:0000122;GO:0006357;GO:0043531;GO:0032564;GO:0016208;GO:0005525;GO:0005524;GO:0005509;GO:0003690;GO:0003677;GO:0000166;GO:0005515;GO:0005694;GO:0000786;GO:0006334;GO:0031490;GO:0003723;GO:0070062;GO:0005720	-	KOG4012-Histone H1[B]
ENSG00000262558	0.0001	0.697538	12.7681	7.66239e-05	0.000266331	up	AC129507.3	-	-	-	-
ENSG00000250563	0.0001	0.670249	12.7105	2.9895e-06	1.24379e-05	up	KNOP1P5	lysine rich nucleolar protein 1 pseudogene 5 [Source:HGNC Symbol;Acc:HGNC:48923]	-	-	-
ENSG00000168484	0.0001	0.751812	12.8762	5.43068e-05	0.000192521	up	SFTPC	surfactant protein C [Source:HGNC Symbol;Acc:HGNC:10802]	GO:0005576;GO:0007585;GO:0016021;GO:0016020;GO:0005515;GO:0005615;GO:0042802;GO:0005789;GO:0044267;GO:0045334;GO:0097486;GO:0042599	-	-
ENSG00000283689	0.664584	1.73306	1.3828	0.0055698	0.0139423	up	AC018553.2	-	-	-	-
ENSG00000149243	0.309931	10.7309	5.11368	1.78158e-43	5.64649e-42	up	KLHL35	kelch like family member 35 [Source:HGNC Symbol;Acc:HGNC:26597]	GO:0005515;GO:0016567;GO:0004842;GO:0031463	-	KOG4441-Proteins containing BTB/POZ and Kelch domains, involved in regulatory/signal transduction processes[TR]
ENSG00000184709	0.22075	14.0982	5.99696	9.79782e-37	2.56011e-35	up	LRRC26	leucine rich repeat containing 26 [Source:HGNC Symbol;Acc:HGNC:31409]	GO:0065009;GO:0005886;GO:0006811;GO:0001650;GO:0005730;GO:0016021;GO:0016020;GO:0005737;GO:0006810;GO:0005856;GO:0005515;GO:0070062;GO:0015459;GO:0008076	-	KOG0619-FOG: Leucine rich repeat[R]
ENSG00000162599	4.68604	16.9735	1.85685	1.22222e-25	2.03038e-24	up	NFIA	nuclear factor I A [Source:HGNC Symbol;Acc:HGNC:7784]	GO:0030054;GO:0005622;GO:0006355;GO:0006351;GO:0003700;GO:0003677;GO:0005654;GO:0005634;GO:0006260;GO:0006366;GO:0000978;GO:0000122;GO:0008134;GO:0001077;GO:0045944;GO:0019079;GO:0072189;GO:0060074;GO:0003682	-	KOG3663-Nuclear factor I[K]
ENSG00000267737	0.0001	1.41933	13.7929	3.95487e-06	1.61845e-05	up	AC087645.2	-	-	-	-
ENSG00000118640	33.1326	187.074	2.49729	6.31774e-53	2.63584e-51	up	VAMP8	vesicle associated membrane protein 8 [Source:HGNC Symbol;Acc:HGNC:12647]	GO:0016192;GO:0016021;GO:0016020;GO:0065009;GO:0005515;GO:0005886;GO:0005829;GO:0005765;GO:0015031;GO:0005737;GO:0006810;GO:0048471;GO:0031901;GO:0006914;GO:0005764;GO:0006906;GO:0005768;GO:0031902;GO:0070062;GO:0061024;GO:0002479;GO:0055037;GO:0043312;GO:0035579;GO:0070821;GO:0000149;GO:0005484;GO:0006892;GO:0030670;GO:0031201;GO:0030667;GO:0031982;GO:0035577;GO:0019869;GO:1903076;GO:0030665;GO:…	K08512-ko04130 SNARE interactions in vesicular transport;ko04611 Platelet activation	KOG0860-Synaptobrevin/VAMP-like protein[U]
ENSG00000213853	25.1611	104.59	2.05547	3.18724e-40	9.18633e-39	up	EMP2	epithelial membrane protein 2 [Source:HGNC Symbol;Acc:HGNC:3334]	GO:0045177;GO:0045121;GO:0031410;GO:0016324;GO:0009986;GO:0005886;GO:0005794;GO:0005737;GO:0005634;GO:2001046;GO:0072659;GO:0045022;GO:0007566;GO:0001952;GO:0001913;GO:0001765;GO:0005178;GO:0007155;GO:0005829;GO:0016021;GO:0016020;GO:0000139;GO:0005515;GO:0008284;GO:0016477;GO:0008283;GO:0008219;GO:0034394;GO:0007015;GO:0019901;GO:0007160;GO:0019900;GO:0043549;GO:0032147;GO:0045765;GO:0010594;GO:…	-	-
ENSG00000278071	0.0001	1.99229	14.2821	9.36512e-08	4.58968e-07	up	AL161669.3	-	-	-	-
ENSG00000186704	1.18335	2.94045	1.31316	2.49701e-05	9.25154e-05	up	DTX2P1	DTX2 pseudogene 1 [Source:HGNC Symbol;Acc:HGNC:42352]	-	-	-
ENSG00000266924	0.0001	0.420477	12.0378	0.0100212	0.0238199	up	AC021594.1	-	-	-	-
ENSG00000101608	84.4236	209.715	1.31271	1.08679e-31	2.35996e-30	up	MYL12A	myosin light chain 12A [Source:HGNC Symbol;Acc:HGNC:16701]	GO:0005515;GO:0016459;GO:0005509;GO:0046872;GO:0005829;GO:0070062;GO:0070527;GO:0048013;GO:0006936;GO:0030018;GO:0016460;GO:0001725;GO:0072661;GO:0008360;GO:0035254	K12757-ko04810 Regulation of actin cytoskeleton;ko04510 Focal adhesion;ko04530 Tight junction;ko04611 Platelet activation;ko04670 Leukocyte transendothelial migration	KOG0031-Myosin regulatory light chain, EF-Hand protein superfamily[Z]
ENSG00000101605	0.267204	2.44084	3.19136	5.59841e-11	3.66743e-10	up	MYOM1	myomesin 1 [Source:HGNC Symbol;Acc:HGNC:7613]	GO:0031430;GO:0030017;GO:0050714;GO:0010737;GO:0006936;GO:0002074;GO:0042803;GO:0010628;GO:0019900;GO:0005515;GO:0005737;GO:0042802;GO:0051015;GO:0051371;GO:0097493;GO:0006941;GO:0007015;GO:0045214;GO:0071688;GO:0030018;GO:0032982;GO:0008307;GO:0005863	-	-
ENSG00000198796	0.0701063	3.26029	5.53931	6.7324e-44	2.15522e-42	up	ALPK2	alpha kinase 2 [Source:HGNC Symbol;Acc:HGNC:20565]	GO:0016310;GO:0016301;GO:0016740;GO:0006468;GO:0005524;GO:0004674;GO:0005737	-	-
ENSG00000279841	0.0001	0.176315	10.7839	0.00459034	0.011707	up	AC092135.3	-	-	-	-
ENSG00000198246	6.7241	15.3297	1.18892	4.75586e-12	3.398e-11	up	SLC29A3	solute carrier family 29 member 3 [Source:HGNC Symbol;Acc:HGNC:23096]	GO:0015858;GO:0005337;GO:0005515;GO:0005765;GO:0043231;GO:0005794;GO:0006810;GO:0016021;GO:0016020;GO:0005764;GO:0005768;GO:0031902;GO:1901642	-	KOG1479-Nucleoside transporter[F]
ENSG00000271781	1.97261	7.39766	1.90697	1.9344e-07	9.166e-07	up	AC026740.1	-	-	-	-
ENSG00000049192	1.13383	6.60561	2.54249	6.52301e-44	2.09081e-42	up	ADAMTS6	ADAM metallopeptidase with thrombospondin type 1 motif 6 [Source:HGNC Symbol;Acc:HGNC:222]	GO:0005576;GO:0006508;GO:0008233;GO:0016787;GO:0046872;GO:0008270;GO:0005578;GO:0004222;GO:0008237;GO:0031012;GO:0060976;GO:0035904;GO:0007507;GO:0003279	-	KOG3538-Disintegrin metalloproteinases with thrombospondin repeats[O]
ENSG00000177045	15.4074	36.3498	1.23832	1.15447e-10	7.3915e-10	up	SIX5	SIX homeobox 5 [Source:HGNC Symbol;Acc:HGNC:10891]	GO:0005634;GO:1902723;GO:0045944;GO:0045892;GO:0008285;GO:0007286;GO:0002088;GO:0043565;GO:0003677;GO:0000978;GO:0005515;GO:0006355;GO:0006351;GO:0005737;GO:0007275	-	KOG0775-Transcription factor SIX and related HOX domain proteins[K]
ENSG00000154252	0.291365	0.920244	1.65919	0.00610437	0.0151611	up	GAL3ST2	galactose-3-O-sulfotransferase 2 [Source:HGNC Symbol;Acc:HGNC:24869]	GO:0009247;GO:0001733;GO:0005794;GO:0005515;GO:0016740;GO:0016021;GO:0016020;GO:0008150;GO:0032580;GO:0008146	-	-
ENSG00000141232	34.9841	177.768	2.34522	1.48972e-13	1.19375e-12	up	TOB1	transducer of ERBB2, 1 [Source:HGNC Symbol;Acc:HGNC:11979]	GO:0005737;GO:0045668;GO:0030514;GO:0007184;GO:0046332;GO:0003714;GO:0005515;GO:0009967;GO:0005634;GO:0008285;GO:1903507;GO:0060213;GO:1900153;GO:0030014;GO:0017148;GO:0030509;GO:0030971;GO:0005070;GO:0060212	K14443-ko03018 RNA degradation	KOG4006-Anti-proliferation factor BTG1/TOB[TR]
ENSG00000277559	0.349672	1.69955	2.28108	3.05993e-06	1.27019e-05	up	AC018553.1	-	-	-	-
ENSG00000249082	0.0001	1.28351	13.6478	3.42017e-06	1.41131e-05	up	C5orf66-AS1	C5orf66 antisense RNA 1 [Source:HGNC Symbol;Acc:HGNC:49679]	-	-	-
ENSG00000187244	21.283	59.2083	1.4761	7.10264e-17	7.21606e-16	up	BCAM	basal cell adhesion molecule (Lutheran blood group) [Source:HGNC Symbol;Acc:HGNC:6722]	GO:0016021;GO:0016020;GO:0009986;GO:0005886;GO:0007155;GO:0005055;GO:0005515;GO:0070062;GO:0005887;GO:0007165;GO:0009897;GO:0004888;GO:0007160;GO:0043236;GO:0008022	-	-
ENSG00000231852	0.0001	0.963195	13.2336	3.00931e-08	1.54753e-07	up	CYP21A2	cytochrome P450 family 21 subfamily A member 2 [Source:HGNC Symbol;Acc:HGNC:2600]	GO:0016705;GO:0005506;GO:0055114;GO:0016491;GO:0004497;GO:0046872;GO:0020037;GO:0043231;GO:0005789;GO:0031090;GO:0005783;GO:0016020;GO:0008202;GO:0008289;GO:0006694;GO:0005496;GO:0016125;GO:0008395;GO:0006704;GO:0004509;GO:0006705	K00513-ko00140 Steroid hormone biosynthesis;ko04925 Aldosterone synthesis and secretion	KOG0156-Cytochrome P450 CYP2 subfamily[Q]
ENSG00000180818	50.791	138.954	1.45197	1.60408e-42	4.97246e-41	up	HOXC10	homeobox C10 [Source:HGNC Symbol;Acc:HGNC:5122]	GO:0050905;GO:0030326;GO:0021520;GO:0009954;GO:0009952;GO:0001501;GO:0016604;GO:0043565;GO:0006355;GO:0006351;GO:0003677;GO:0006366;GO:0005634;GO:0007275;GO:0045944;GO:0001228;GO:0008284;GO:0000977;GO:0019907	-	KOG0487-Transcription factor Abd-B, contains HOX domain[K]
ENSG00000134184	9.78608	47.4396	2.27729	4.26606e-40	1.22403e-38	up	GSTM1	glutathione S-transferase mu 1 [Source:HGNC Symbol;Acc:HGNC:4632]	GO:0008152;GO:0016740;GO:0005737;GO:0004364;GO:0005829;GO:0042803;GO:0019899;GO:1901687;GO:0006749;GO:0043295;GO:0018916;GO:0042178;GO:0070458	K00799-ko00480 Glutathione metabolism;ko00980 Metabolism of xenobiotics by cytochrome P450;ko00982 Drug metabolism - cytochrome P450;ko05204 Chemical carcinogenesis;ko01524 Platinum drug resistance	-
ENSG00000105855	0.214861	4.34559	4.33808	1.54277e-50	6.04984e-49	up	ITGB8	integrin subunit beta 8 [Source:HGNC Symbol;Acc:HGNC:6163]	GO:0007155;GO:0016021;GO:0016020;GO:0004872;GO:0007229;GO:0008305;GO:0005886;GO:0070062;GO:0010628;GO:0010629;GO:0009986;GO:0051216;GO:0030198;GO:1990430;GO:0034686;GO:0060674;GO:0001573;GO:0005102	K06591-ko04151 PI3K-Akt signaling pathway;ko04512 ECM-receptor interaction;ko04514 Cell adhesion molecules (CAMs);ko04810 Regulation of actin cytoskeleton;ko04510 Focal adhesion;ko05410 Hypertrophic cardiomyopathy (HCM);ko05412 Arrhythmogenic right ventricular cardiomyopathy (ARVC);ko05414 Dilated cardiomyopathy (DCM)	KOG1226-Integrin beta subunit (N-terminal portion of extracellular region)[TW]
ENSG00000105854	30.0924	73.5436	1.2892	1.07898e-19	1.31262e-18	up	PON2	paraoxonase 2 [Source:HGNC Symbol;Acc:HGNC:9205]	GO:0005576;GO:0004064;GO:0043231;GO:0005764;GO:0005739;GO:0005634;GO:0006979;GO:0016787;GO:0046872;GO:0016020;GO:0005886;GO:0042802;GO:0019372;GO:0009636;GO:0102007;GO:0019439;GO:0016021	-	-
ENSG00000105856	13.0043	52.9759	2.02635	1.29248e-48	4.79497e-47	up	HBP1	HMG-box transcription factor 1 [Source:HGNC Symbol;Acc:HGNC:23200]	GO:0005515;GO:0006355;GO:0006351;GO:0003677;GO:0005654;GO:0016607;GO:0005634;GO:0003723;GO:0016055;GO:0007050	-	-
ENSG00000012171	2.35544	180.112	6.25676	1.57177e-120	2.3953e-118	up	SEMA3B	semaphorin 3B [Source:HGNC Symbol;Acc:HGNC:10724]	GO:0005576;GO:0005783;GO:0070062;GO:0007267;GO:0007411	K06840-ko04360 Axon guidance	-
ENSG00000214110	9.58005	24.5165	1.35565	2.71464e-12	1.98072e-11	up	LDHAP4	lactate dehydrogenase A pseudogene 4 [Source:HGNC Symbol;Acc:HGNC:6539]	-	-	-
ENSG00000135636	0.506271	1.54817	1.61259	3.64856e-14	3.05447e-13	up	DYSF	dysferlin [Source:HGNC Symbol;Acc:HGNC:3097]	GO:0005515;GO:0005886;GO:0046872;GO:0016021;GO:0016020;GO:0005815;GO:0005544;GO:0030659;GO:0031410;GO:0005509;GO:0008289;GO:0005768;GO:0070062;GO:0042383;GO:0005769;GO:0005770;GO:0005543;GO:0006936;GO:0030139;GO:0030315;GO:0030027;GO:0006906;GO:0001778	-	KOG1326-Membrane-associated protein FER-1 and related ferlins, contain multiple C2 domains[M]
ENSG00000162591	3.46223	9.42316	1.44451	1.42282e-10	9.04363e-10	up	MEGF6	multiple EGF like domains 6 [Source:HGNC Symbol;Acc:HGNC:3232]	GO:0005576;GO:0005515;GO:0005509;GO:0008150;GO:0005575	-	KOG1218-Proteins containing Ca2+-binding EGF-like domains[T]
ENSG00000105141	0.0001	16.826	17.3603	1.96842e-25	3.24458e-24	up	CASP14	caspase 14 [Source:HGNC Symbol;Acc:HGNC:1502]	GO:0045095;GO:0005634;GO:0006508;GO:0008234;GO:0008233;GO:0005515;GO:0016787;GO:0005829;GO:0005737;GO:0004197;GO:0030154;GO:0031424;GO:0070062;GO:0031012;GO:0070268;GO:0008544;GO:0097200;GO:0097194;GO:0004175	-	KOG3573-Caspase, apoptotic cysteine protease[D]
ENSG00000235947	0.0001	0.223181	11.124	0.00386648	0.0100155	up	EGOT	eosinophil granule ontogeny transcript (non-protein coding) [Source:HGNC Symbol;Acc:HGNC:37129]	-	-	-
ENSG00000164418	0.170273	0.999409	2.55322	6.63853e-06	2.64647e-05	up	GRIK2	glutamate ionotropic receptor kainate type subunit 2 [Source:HGNC Symbol;Acc:HGNC:4580]	GO:0045202;GO:0043204;GO:0043195;GO:0032839;GO:0030425;GO:0030424;GO:0008328;GO:0005887;GO:0051967;GO:0051402;GO:0046328;GO:0043525;GO:0043113;GO:0007268;GO:0042803;GO:0042802;GO:0031625;GO:0031624;GO:0030165;GO:0015277;GO:0008066;GO:0005234;GO:0005886;GO:0006811;GO:0034220;GO:0005216;GO:0016020;GO:0016021;GO:0006810;GO:0030054;GO:0045211;GO:0004872;GO:0004970;GO:0035235;GO:0060079;GO:0048172;GO:…	K05202-ko04080 Neuroactive ligand-receptor interaction;ko04724 Glutamatergic synapse	KOG1054-Glutamate-gated AMPA-type ion channel receptor subunit GluR2 and related subunits[PET]
ENSG00000260361	0.191681	0.676447	1.81927	0.00390702	0.0101112	up	AC106028.3	-	-	-	-
ENSG00000197208	1.01983	18.4902	4.18036	1.60956e-75	1.11921e-73	up	SLC22A4	solute carrier family 22 member 4 [Source:HGNC Symbol;Acc:HGNC:10968]	GO:0005739;GO:0015879;GO:0015697;GO:0009437;GO:0006641;GO:0015226;GO:0006814;GO:0006811;GO:0015293;GO:0098655;GO:0034220;GO:0005524;GO:0000166;GO:0055085;GO:0005215;GO:0016021;GO:0016020;GO:0006810;GO:0022857;GO:0005886;GO:0015711;GO:0008514;GO:0005515;GO:0005887;GO:0007589;GO:0015695;GO:0030165;GO:1902603;GO:0016324;GO:0015651;GO:0008513;GO:0015491	K08202-ko05231 Choline metabolism in cancer	-
ENSG00000211689	0.0001	6.79155	16.0515	1.29939e-19	1.57174e-18	up	TRGC1	T-cell receptor gamma constant 1 [Source:HGNC Symbol;Acc:HGNC:12275]	GO:0016021;GO:0016020	-	-
ENSG00000143641	96.886	285.857	1.56093	1.92799e-46	6.61285e-45	up	GALNT2	polypeptide N-acetylgalactosaminyltransferase 2 [Source:HGNC Symbol;Acc:HGNC:4124]	GO:0005576;GO:0005515;GO:0005794;GO:0016757;GO:0030246;GO:0016740;GO:0046872;GO:0016021;GO:0016020;GO:0000139;GO:0006486;GO:0005789;GO:0070062;GO:0032580;GO:0048471;GO:0006493;GO:0016266;GO:0030145;GO:0004653;GO:0002378;GO:0018242;GO:0018243;GO:0005795;GO:0030173	K00710-ko00512 Mucin type O-glycan biosynthesis	KOG3738-Predicted polypeptide N-acetylgalactosaminyltransferase[O]
ENSG00000124587	5.56095	12.312	1.14667	3.37039e-10	2.0734e-09	up	PEX6	peroxisomal biogenesis factor 6 [Source:HGNC Symbol;Acc:HGNC:8859]	GO:0097733;GO:0005778;GO:0007031;GO:0005515;GO:0005829;GO:0005524;GO:0000166;GO:0016020;GO:0005737;GO:0042995;GO:0005777;GO:0001750;GO:0050821;GO:0008022;GO:0016887;GO:0032403;GO:0006625;GO:0042623;GO:0016561	K13339-ko04146 Peroxisome	KOG0736-Peroxisome assembly factor 2 containing the AAA+-type ATPase domain[O]
ENSG00000168310	4.99892	21.8196	2.12594	1.60363e-39	4.53977e-38	up	IRF2	interferon regulatory factor 2 [Source:HGNC Symbol;Acc:HGNC:6117]	GO:0005515;GO:0005925;GO:0003700;GO:0006355;GO:0006351;GO:0003677;GO:0006366;GO:0005654;GO:0005829;GO:0005634;GO:0000975;GO:0008283;GO:0060333;GO:0045944;GO:0000122;GO:0060337;GO:0001228;GO:0007596;GO:0000977	-	-
ENSG00000262454	0.992286	2.79881	1.49598	0.000706627	0.00210335	up	MIR193BHG	MIR193B host gene [Source:HGNC Symbol;Acc:HGNC:51945]	-	-	-
ENSG00000204709	0.23721	1.63512	2.78516	0.00175071	0.00486044	up	LINC01556	long intergenic non-protein coding RNA 1556 [Source:HGNC Symbol;Acc:HGNC:21195]	-	-	-
ENSG00000173838	0.0874297	6.36307	6.18546	7.97332e-16	7.55758e-15	up	2021-03-10	membrane associated ring-CH-type finger 10 [Source:HGNC Symbol;Acc:HGNC:26655]	GO:0046872;GO:0008270;GO:0005515;GO:0016567;GO:0016740	-	KOG1609-Protein involved in mRNA turnover and stability[A]
ENSG00000130513	0.61598	58.1351	6.56038	8.49097e-80	6.46992e-78	up	GDF15	growth differentiation factor 15 [Source:HGNC Symbol;Acc:HGNC:30142]	GO:1901741;GO:0005576;GO:0005515;GO:0008083;GO:0005737;GO:0005634;GO:0005125;GO:0005615;GO:0070062;GO:0007165;GO:0007267;GO:0042981;GO:0005160;GO:0007179;GO:0010862;GO:0030509;GO:0043408;GO:0048468;GO:0060395	-	KOG3900-Transforming growth factor beta, bone morphogenetic protein and related proteins[T]
ENSG00000130517	6.42018	14.0311	1.12794	4.49464e-07	2.05587e-06	up	PGPEP1	pyroglutamyl-peptidase I [Source:HGNC Symbol;Acc:HGNC:13568]	GO:0005829;GO:0006508;GO:0008234;GO:0008233;GO:0016787;GO:0005737;GO:0016920	-	KOG4755-Predicted pyroglutamyl peptidase[O]
ENSG00000164754	134.852	287.708	1.09323	2.02649e-15	1.86998e-14	up	RAD21	RAD21 cohesin complex component [Source:HGNC Symbol;Acc:HGNC:9811]	GO:0005634;GO:0008278;GO:0000794;GO:0000785;GO:0045841;GO:0010972;GO:0032403;GO:0001228;GO:0005515;GO:0005694;GO:0051301;GO:0006366;GO:0005654;GO:0016020;GO:0006915;GO:0007049;GO:0006281;GO:0006974;GO:0045944;GO:0000228;GO:0003682;GO:0007059;GO:0000775;GO:0005829;GO:0007062;GO:0006357;GO:0006310;GO:0007131;GO:0006302;GO:0045876;GO:0071168;GO:0000798	K06670-ko04110 Cell cycle;ko04111 Cell cycle - yeast	KOG1213-Sister chromatid cohesion complex Cohesin, subunit RAD21/SCC1[D]
ENSG00000010704	0.540041	12.2833	4.50749	2.98366e-43	9.42111e-42	up	HFE	hemochromatosis [Source:HGNC Symbol;Acc:HGNC:4886]	GO:0098711;GO:1904440;GO:0005515;GO:0005886;GO:0006811;GO:0016021;GO:0016020;GO:0006810;GO:0048471;GO:1990712;GO:0006879;GO:0031410;GO:0003823;GO:0005769;GO:0055037;GO:0005887;GO:0005102;GO:1990459;GO:0002626;GO:0009897;GO:0030509;GO:0005615;GO:0006461;GO:0048260;GO:0032092;GO:0032435;GO:0033572;GO:0010628;GO:0045177;GO:2000273;GO:0010862;GO:2000008;GO:0090277;GO:0055072;GO:0071281;GO:0045178;GO:…	-	-
ENSG00000125046	0.611307	1.30885	1.09833	0.000687537	0.00204988	up	SSUH2	ssu-2 homolog (C. elegans) [Source:HGNC Symbol;Acc:HGNC:24809]	GO:0005737;GO:0005634;GO:0042476	-	KOG2813-Predicted molecular chaperone, contains DnaJ domain[O]
ENSG00000125753	22.1486	45.7724	1.04726	1.73292e-09	1.00211e-08	up	VASP	vasodilator-stimulated phosphoprotein [Source:HGNC Symbol;Acc:HGNC:12652]	GO:0008154;GO:0030175;GO:0030027;GO:0005925;GO:0007411;GO:0030036;GO:0001843;GO:0005515;GO:0005856;GO:0051289;GO:0017124;GO:0005886;GO:0003779;GO:0005829;GO:0016020;GO:0005737;GO:0030054;GO:0042995;GO:0005923;GO:0045296;GO:0070062;GO:0015629;GO:0030838;GO:0031527;GO:0031258;GO:0034329;GO:0005522	K06274-ko04015 Rap1 signaling pathway;ko04022 cGMP - PKG signaling pathway;ko04510 Focal adhesion;ko04611 Platelet activation;ko04666 Fc gamma R-mediated phagocytosis;ko04670 Leukocyte transendothelial migration	KOG4590-Signal transduction protein Enabled, contains WH1 domain[T]
ENSG00000175294	0.0001	0.154866	10.5968	0.0139175	0.0319704	up	CATSPER1	cation channel sperm associated 1 [Source:HGNC Symbol;Acc:HGNC:17116]	GO:0036128;GO:0005886;GO:0060296;GO:0051924;GO:0030317;GO:0007342;GO:0007283;GO:0006816;GO:0005245;GO:0005515;GO:0034765;GO:0006811;GO:0005244;GO:0031514;GO:0005227;GO:0005216;GO:0016020;GO:0055085;GO:0016021;GO:0006810;GO:0007275;GO:0030154;GO:0005262;GO:0070588;GO:0042995;GO:0005929;GO:0035036;GO:0008331;GO:0086010;GO:0032570	-	KOG2302-T-type voltage-gated Ca2+ channel, pore-forming alpha1I subunit[PT]
ENSG00000236871	4.33062	11.6518	1.42791	7.78457e-05	0.00027032	up	LINC00106	long intergenic non-protein coding RNA 106 [Source:HGNC Symbol;Acc:HGNC:31843]	-	-	-
ENSG00000219507	5.33551	35.7253	2.74325	9.98494e-31	2.08806e-29	up	FTH1P8	ferritin heavy chain 1 pseudogene 8 [Source:HGNC Symbol;Acc:HGNC:3995]	-	-	-
ENSG00000240065	1.5829	43.9876	4.79646	8.11596e-76	5.69012e-74	up	PSMB9	proteasome subunit beta 9 [Source:HGNC Symbol;Acc:HGNC:9546]	GO:0000502;GO:0006508;GO:0008233;GO:0016787;GO:0005829;GO:0005737;GO:0005634;GO:0004175;GO:0004298;GO:0051603;GO:0005839;GO:0005515;GO:0002376;GO:0038095;GO:0070062;GO:0000165;GO:0000209;GO:0002223;GO:0002479;GO:0006521;GO:0010972;GO:0016579;GO:0031145;GO:0031146;GO:0033209;GO:0038061;GO:0043161;GO:0043488;GO:0050852;GO:0051437;GO:0055085;GO:0060071;GO:0061418;GO:0090090;GO:0090263;GO:0005654;GO:…	K02741-ko03050 Proteasome	KOG0174-20S proteasome, regulatory subunit beta type PSMB6/PSMB9/PRE3[O]
ENSG00000230521	0.224384	1.75114	2.96425	4.99623e-05	0.000178128	up	AL645929.1	-	-	-	-
ENSG00000148225	0.712595	2.29325	1.68624	0.000113601	0.000386206	up	WDR31	WD repeat domain 31 [Source:HGNC Symbol;Acc:HGNC:21421]	-	-	KOG0279-G protein beta subunit-like protein[T]
ENSG00000141068	20.8009	44.458	1.0958	5.23121e-12	3.72091e-11	up	KSR1	kinase suppressor of ras 1 [Source:HGNC Symbol;Acc:HGNC:6465]	GO:0043410;GO:0019933;GO:0007265;GO:0005078;GO:0005515;GO:0005886;GO:0035556;GO:0005789;GO:0005783;GO:0006468;GO:0005524;GO:0004672;GO:0046872;GO:0016020;GO:0005737;GO:0042995;GO:0005829;GO:0000165;GO:0004871;GO:0043234;GO:0032587;GO:0008022;GO:0005622	-	-
ENSG00000172824	0.026392	6.33068	7.90611	2.22646e-24	3.44903e-23	up	CES4A	carboxylesterase 4A [Source:HGNC Symbol;Acc:HGNC:26741]	GO:0005576;GO:0016787;GO:0052689	-	-
ENSG00000066468	28.0033	78.1298	1.48027	2.97794e-37	7.87822e-36	up	FGFR2	fibroblast growth factor receptor 2 [Source:HGNC Symbol;Acc:HGNC:3689]	GO:0004714;GO:0005576;GO:0005515;GO:0043547;GO:0005886;GO:0042803;GO:0004713;GO:0005794;GO:0008284;GO:0016310;GO:0016301;GO:0016740;GO:0005654;GO:0006468;GO:0005524;GO:0000166;GO:0004672;GO:0043231;GO:0016021;GO:0016020;GO:0005737;GO:0005634;GO:0006915;GO:0036092;GO:0031410;GO:0046854;GO:0008543;GO:0005007;GO:0048701;GO:0005887;GO:0008201;GO:0000122;GO:0045944;GO:0007409;GO:0031012;GO:0060348;GO:…	K05093-ko04014 Ras signaling pathway;ko04015 Rap1 signaling pathway;ko04010 MAPK signaling pathway;ko04151 PI3K-Akt signaling pathway;ko04144 Endocytosis;ko04810 Regulation of actin cytoskeleton;ko04550 Signaling pathways regulating pluripotency of stem cells;ko05200 Pathways in cancer;ko05230 Central carbon metabolism in cancer;ko05215 Prostate cancer;ko01521 EGFR tyrosine kinase inhibitor resis…	KOG0200-Fibroblast/platelet-derived growth factor receptor and related receptor tyrosine kinases[T]
ENSG00000173193	0.0001	23.0247	17.8128	7.13074e-32	1.56177e-30	up	PARP14	poly(ADP-ribose) polymerase family member 14 [Source:HGNC Symbol;Acc:HGNC:29232]	GO:0016757;GO:0006355;GO:0006351;GO:0016740;GO:0005829;GO:0016020;GO:0005737;GO:0005634;GO:0003723;GO:0003950	-	KOG2633-Hismacro and SEC14 domain-containing proteins[BK]
ENSG00000113389	0.0394563	4.27647	6.76002	1.88287e-27	3.38412e-26	up	NPR3	natriuretic peptide receptor 3 [Source:HGNC Symbol;Acc:HGNC:7945]	GO:0016021;GO:0016020;GO:0051000;GO:0048662;GO:0048015;GO:0035810;GO:0033688;GO:0030157;GO:0008217;GO:0007200;GO:0007194;GO:0007193;GO:0002158;GO:0001501;GO:0042803;GO:0042562;GO:0042277;GO:0017046;GO:0016941;GO:0008528;GO:0031404;GO:0005515;GO:0043234;GO:0005622;GO:0070062;GO:0005887	-	KOG1023-Natriuretic peptide receptor, guanylate cyclase[T]
ENSG00000113384	52.5691	129.035	1.29548	2.29146e-24	3.54731e-23	up	GOLPH3	golgi phosphoprotein 3 [Source:HGNC Symbol;Acc:HGNC:15452]	GO:0005794;GO:0005515;GO:0005886;GO:0005739;GO:0005829;GO:0043231;GO:0015031;GO:0016020;GO:0006810;GO:0008289;GO:0005758;GO:0005768;GO:0005802;GO:0008283;GO:0032580;GO:0070273;GO:0019899;GO:0030032;GO:0016477;GO:0010821;GO:0050714;GO:0006890;GO:0031985;GO:0007030;GO:0032008;GO:0009101;GO:0009306;GO:0043066;GO:0050901;GO:0010467;GO:0043001;GO:0060352;GO:0048194;GO:0090161;GO:0090164;GO:0045053	K15620-ko05202 Transcriptional misregulation in cancers	KOG3983-Golgi protein[U]
ENSG00000099984	0.0328797	12.1941	8.53477	3.12788e-16	3.06761e-15	up	GSTT2	glutathione S-transferase theta 2 (gene/pseudogene) [Source:HGNC Symbol;Acc:HGNC:4642]	-	K00799-ko00480 Glutathione metabolism;ko00980 Metabolism of xenobiotics by cytochrome P450;ko00982 Drug metabolism - cytochrome P450;ko05204 Chemical carcinogenesis;ko01524 Platinum drug resistance	KOG0867-Glutathione S-transferase[O]
ENSG00000061656	3.85519	8.72801	1.17885	9.271e-07	4.08283e-06	up	SPAG4	sperm associated antigen 4 [Source:HGNC Symbol;Acc:HGNC:11214]	GO:0005515;GO:0031514;GO:0016021;GO:0016020;GO:0005737;GO:0005634;GO:0030154;GO:0005856;GO:0007283;GO:0042995;GO:0005929;GO:0005637;GO:0005635;GO:0005198;GO:0006998;GO:0090286	-	KOG2687-Spindle pole body protein, contains UNC-84 domain[D]
ENSG00000180596	2.07572	10.4546	2.33245	1.53817e-14	1.32835e-13	up	HIST1H2BC	histone cluster 1 H2B family member c [Source:HGNC Symbol;Acc:HGNC:4757]	GO:0061844;GO:0005515;GO:0005694;GO:0000786;GO:0006334;GO:0046982;GO:0003677;GO:0005654;GO:0005829;GO:0005634;GO:0005615;GO:0042742;GO:0016567;GO:0070062;GO:0002227;GO:0019731;GO:0050830	K11252-ko05203 Viral carcinogenesis;ko05322 Systemic lupus erythematosus;ko05034 Alcoholism	KOG1744-Histone H2B[B]
ENSG00000117266	16.2398	45.1251	1.4744	2.30466e-13	1.82722e-12	up	CDK18	cyclin dependent kinase 18 [Source:HGNC Symbol;Acc:HGNC:8751]	GO:0005515;GO:0016310;GO:0016301;GO:0016740;GO:0006468;GO:0005524;GO:0004674;GO:0000166;GO:0004672;GO:0005634;GO:0005737;GO:0005575	-	KOG0594-Protein kinase PCTAIRE and related kinases[R]
ENSG00000156509	0.0283017	2.42918	6.42344	7.01855e-15	6.25647e-14	up	FBXO43	F-box protein 43 [Source:HGNC Symbol;Acc:HGNC:28521]	GO:0016567;GO:0046872;GO:0051321;GO:0005634;GO:0007088;GO:0045835;GO:0051436	K10318-ko04114 Oocyte meiosis	-
ENSG00000143333	23.5601	48.5832	1.04411	3.55174e-18	3.91985e-17	up	RGS16	regulator of G protein signaling 16 [Source:HGNC Symbol;Acc:HGNC:9997]	GO:0031224;GO:0043547;GO:0007186;GO:0005096;GO:0016020;GO:0005886;GO:0005515;GO:0007601;GO:0009968;GO:0005737;GO:0008277;GO:0005516	-	KOG3589-G protein signaling regulators[T]
ENSG00000259354	0.0001	1.74944	14.0946	1.41991e-07	6.8247e-07	up	AC025580.2	-	-	-	-
ENSG00000226332	1.91594	5.1524	1.42719	0.000714716	0.00212519	up	AL354836.1	-	-	-	-
ENSG00000153029	3.53629	9.32606	1.39903	0.0177168	0.0395798	up	MR1	major histocompatibility complex, class I-related [Source:HGNC Symbol;Acc:HGNC:4975]	GO:0005576;GO:0005515;GO:0005886;GO:0005789;GO:0005783;GO:0016021;GO:0016020;GO:0002376;GO:0045087;GO:0007165;GO:0003823;GO:0002474;GO:0042612;GO:0006955;GO:0019882;GO:0032393;GO:0050829;GO:0032620;GO:0032611;GO:0002367	-	-
ENSG00000266750	0.0001	7.58844	16.2115	0.000129693	0.000436713	up	MIR4645	microRNA 4645 [Source:HGNC Symbol;Acc:HGNC:41689]	-	-	-
ENSG00000162144	30.8953	74.187	1.26378	3.6731e-15	3.32552e-14	up	CYB561A3	cytochrome b561 family member A3 [Source:HGNC Symbol;Acc:HGNC:23014]	GO:0005515;GO:0005765;GO:0046872;GO:0055114;GO:0016491;GO:0016021;GO:0016020;GO:0005764;GO:0005768;GO:0031902	-	KOG1619-Cytochrome b[C]
ENSG00000257605	1.96438	4.93772	1.32977	9.73619e-05	0.000334034	up	AC073611.1	-	-	-	-
ENSG00000267404	0.0761283	0.784166	3.36465	0.00074621	0.00221186	up	AC023043.2	-	-	-	-
ENSG00000011677	0.714412	6.21943	3.12195	3.61945e-46	1.2282e-44	up	GABRA3	gamma-aminobutyric acid type A receptor alpha3 subunit [Source:HGNC Symbol;Acc:HGNC:4077]	GO:0005886;GO:0006811;GO:0005216;GO:0016020;GO:0006810;GO:0016021;GO:0030054;GO:0045202;GO:0045211;GO:0005254;GO:0006821;GO:0034707;GO:1902476;GO:0004890;GO:0005230;GO:0007214;GO:0005515;GO:0034220;GO:0005887;GO:1902711;GO:0008503	K05175-ko04080 Neuroactive ligand-receptor interaction;ko04727 GABAergic synapse;ko04723 Retrograde endocannabinoid signaling;ko04742 Taste transduction;ko05032 Morphine addiction;ko05033 Nicotine addiction	KOG3642-GABA receptor[T]
ENSG00000197506	0.0001	1.09569	13.4196	2.67566e-12	1.9534e-11	up	SLC28A3	solute carrier family 28 member 3 [Source:HGNC Symbol;Acc:HGNC:16484]	GO:0015864;GO:0015860;GO:0015390;GO:0015389;GO:0005886;GO:0005887;GO:0005789;GO:0005783;GO:0016020;GO:0016021;GO:0005337;GO:1901642;GO:0005415;GO:0015855;GO:0072531;GO:1904823	-	KOG3747-Concentrative Na+-nucleoside cotransporter CNT1/CNT2[FP]
ENSG00000186086	0.0001	3.38445	15.0466	8.89248e-16	8.39753e-15	up	NBPF6	NBPF member 6 [Source:HGNC Symbol;Acc:HGNC:31988]	GO:0005737	-	-
ENSG00000186088	0.769827	3.45561	2.16633	6.83546e-11	4.45031e-10	up	GSAP	gamma-secretase activating protein [Source:HGNC Symbol;Acc:HGNC:28042]	GO:1902004;GO:0005794;GO:0001540;GO:0030162;GO:0005802	-	-
ENSG00000260260	32.8787	133.113	2.01743	5.96443e-41	1.77123e-39	up	SNHG19	small nucleolar RNA host gene 19 [Source:HGNC Symbol;Acc:HGNC:49574]	-	-	-
ENSG00000234362	0.0001	1.00886	13.3004	4.78847e-05	0.000171233	up	LINC01914	long intergenic non-protein coding RNA 1914 [Source:HGNC Symbol;Acc:HGNC:52733]	-	-	-
ENSG00000167107	25.313	78.7012	1.63651	1.10012e-34	2.69212e-33	up	ACSF2	acyl-CoA synthetase family member 2 [Source:HGNC Symbol;Acc:HGNC:26101]	GO:0005515;GO:0016874;GO:0005739;GO:0006631;GO:0008152;GO:0006629;GO:0003824;GO:0005524;GO:0000166;GO:0005759;GO:0006637;GO:0003996	-	KOG1177-Long chain fatty acid acyl-CoA ligase[I]
ENSG00000280734	2.16869	5.02857	1.21333	7.39244e-12	5.19573e-11	up	LINC01232	long intergenic non-protein coding RNA 1232 [Source:HGNC Symbol;Acc:HGNC:49755]	-	-	-
ENSG00000282390	0.0001	0.107268	10.067	0.00483495	0.0122682	up	AL392083.1	-	-	-	-
ENSG00000225526	0.578621	1.98716	1.78002	0.000391003	0.0012177	up	MKRN2OS	MKRN2 opposite strand [Source:HGNC Symbol;Acc:HGNC:40375]	-	-	-
ENSG00000205078	2.48385	5.04502	1.02228	0.0010793	0.00311642	up	SYCE1L	synaptonemal complex central element protein 1 like [Source:HGNC Symbol;Acc:HGNC:37236]	GO:0000795;GO:0007130;GO:0045111;GO:0051321;GO:0070193	-	-
ENSG00000204116	2.26092	6.15686	1.44528	2.29203e-08	1.19337e-07	up	CHIC1	cysteine rich hydrophobic domain 1 [Source:HGNC Symbol;Acc:HGNC:1934]	GO:0005886;GO:0016020;GO:0031410;GO:0005622;GO:0006810;GO:0016021	-	KOG4101-Cysteine-rich hydrophobic proteins[R]
ENSG00000253258	0.0001	0.488135	12.2531	0.00283021	0.00753438	up	AC068228.2	-	-	-	-
ENSG00000075223	1.81944	12.1558	2.74008	6.64266e-41	1.96577e-39	up	SEMA3C	semaphorin 3C [Source:HGNC Symbol;Acc:HGNC:10725]	GO:0005615;GO:0060666;GO:0060174;GO:0021915;GO:0009791;GO:0007507;GO:0007411;GO:0003350;GO:0003215;GO:0003151;GO:0001974;GO:0001756;GO:0001755;GO:0030215;GO:0005576;GO:0007275;GO:0007399;GO:0030154;GO:0070062;GO:0006955;GO:0042493	K06840-ko04360 Axon guidance	KOG3611-Semaphorins[T]
ENSG00000160712	3.675	10.2823	1.48435	2.94306e-06	1.22547e-05	up	IL6R	interleukin 6 receptor [Source:HGNC Symbol;Acc:HGNC:6019]	GO:0009986;GO:0070102;GO:0019981;GO:0004915;GO:0005576;GO:0005515;GO:0005886;GO:0016020;GO:0016021;GO:0004896;GO:0016323;GO:0008284;GO:0042803;GO:0050731;GO:0019899;GO:0032722;GO:0032755;GO:0050829;GO:0045669;GO:0002548;GO:0019221;GO:0097191;GO:0016324;GO:0048661;GO:0006953;GO:0005138;GO:0002384;GO:0002690;GO:0031018;GO:0005896;GO:0004897;GO:0070119;GO:0034097;GO:0070120;GO:0070110;GO:0042531	K05055-ko04630 Jak-STAT signaling pathway;ko04066 HIF-1 signaling pathway;ko04151 PI3K-Akt signaling pathway;ko04060 Cytokine-cytokine receptor interaction;ko04640 Hematopoietic cell lineage;ko04932 Non-alcoholic fatty liver disease (NAFLD);ko01521 EGFR tyrosine kinase inhibitor resistance	-
ENSG00000237864	0.0001	5.15033	15.6524	8.11238e-12	5.68134e-11	up	LINC00322	long intergenic non-protein coding RNA 322 [Source:HGNC Symbol;Acc:HGNC:33698]	-	-	-
ENSG00000132182	60.0828	287.866	2.26037	7.72851e-47	2.68336e-45	up	NUP210	nucleoporin 210 [Source:HGNC Symbol;Acc:HGNC:30052]	GO:0005789;GO:0005635;GO:0046983;GO:0060964;GO:0005783;GO:0015031;GO:0016021;GO:0016020;GO:0005634;GO:0051028;GO:0006810;GO:0005643;GO:0075733;GO:0031965;GO:0016032;GO:0006406;GO:0016925;GO:0006409;GO:0007077;GO:0010827;GO:0019083;GO:1900034	K14314-ko03013 RNA transport	KOG1833-Nuclear pore complex, gp210 component[YU]
ENSG00000222009	0.376461	6.37415	4.08166	9.71544e-27	1.69587e-25	up	BTBD19	BTB domain containing 19 [Source:HGNC Symbol;Acc:HGNC:27145]	-	-	KOG4350-Uncharacterized conserved protein, contains BTB/POZ domain[R]
ENSG00000267456	0.0884743	1.03742	3.5516	0.0170628	0.0383307	up	AC023043.3	-	-	-	-
ENSG00000131981	8.36784	235.572	4.81517	3.38448e-238	3.07625e-235	up	LGALS3	galectin 3 [Source:HGNC Symbol;Acc:HGNC:6563]	GO:0005576;GO:0005681;GO:0005515;GO:0005743;GO:0030246;GO:0016020;GO:0005737;GO:0005634;GO:0008380;GO:0006397;GO:0003723;GO:0005615;GO:0030154;GO:0002376;GO:0045087;GO:0005886;GO:0070062;GO:0031012;GO:0043312;GO:0030667;GO:0030855;GO:0050918;GO:0002548;GO:0101003;GO:0042056;GO:0071677;GO:0030593;GO:0050860;GO:2001237;GO:0019863;GO:0043236;GO:0090280;GO:0048246;GO:0048245;GO:0042129;GO:0045806;GO:…	-	KOG3587-Galectin, galactose-binding lectin[W]
ENSG00000172164	6.86544	15.6793	1.19143	3.02198e-23	4.43026e-22	up	SNTB1	syntrophin beta 1 [Source:HGNC Symbol;Acc:HGNC:11168]	GO:0045202;GO:0030165;GO:0005515;GO:0005886;GO:0005198;GO:0003779;GO:0016020;GO:0005737;GO:0030054;GO:0005856;GO:0005925;GO:0005516;GO:0042383;GO:0043234;GO:0006936;GO:0016010	-	KOG3551-Syntrophins (type beta)[W]
ENSG00000204959	0.0001	8.89266	16.4403	1.00519e-23	1.51015e-22	up	ARHGEF34P	Rho guanine nucleotide exchange factor 34, pseudogene [Source:HGNC Symbol;Acc:HGNC:38086]	-	-	-
ENSG00000064932	25.5616	81.2815	1.66895	9.11388e-15	8.01203e-14	up	SBNO2	strawberry notch homolog 2 [Source:HGNC Symbol;Acc:HGNC:29158]	GO:0006355;GO:0006351;GO:0030154;GO:0050727;GO:0005575;GO:0071222;GO:0001503;GO:0045892;GO:0071354;GO:0002281;GO:0071348;GO:1990830	-	KOG1513-Nuclear helicase MOP-3/SNO (DEAD-box superfamily)[KT]
ENSG00000138119	0.82537	137.232	7.37737	0	0	up	MYOF	myoferlin [Source:HGNC Symbol;Acc:HGNC:3656]	GO:0016021;GO:0007520;GO:0005886;GO:0043231;GO:0016020;GO:0005634;GO:0005901;GO:0030659;GO:0031410;GO:0005515;GO:0070062;GO:0005635;GO:0031965;GO:0006936;GO:0005543;GO:0001778;GO:0008015;GO:0034605;GO:0030947	-	KOG1326-Membrane-associated protein FER-1 and related ferlins, contain multiple C2 domains[M]
ENSG00000112992	41.9125	106.515	1.3456	5.63759e-34	1.33095e-32	up	NNT	nicotinamide nucleotide transhydrogenase [Source:HGNC Symbol;Acc:HGNC:7863]	GO:0055114;GO:0016491;GO:1902600;GO:0051287;GO:0015992;GO:0008746;GO:0005739;GO:0005743;GO:0006099;GO:0016021;GO:0016020;GO:0072593;GO:0050661;GO:0003957;GO:0008750;GO:0006740;GO:0005746	K00323-ko00760 Nicotinate and nicotinamide metabolism	-
ENSG00000099864	17.6849	41.6649	1.23632	2.26229e-08	1.1791e-07	up	PALM	paralemmin [Source:HGNC Symbol;Acc:HGNC:8594]	GO:0008360;GO:0005886;GO:0005634;GO:0016020;GO:0043231;GO:0030425;GO:0042995;GO:0005515;GO:0030424;GO:0016323;GO:0043197;GO:0005887;GO:0006928;GO:0051491;GO:0016327;GO:0007194;GO:0060160;GO:0031410;GO:0031527;GO:0044309;GO:0032591;GO:0032590;GO:0030175;GO:0014069;GO:0005737;GO:0072661;GO:0071257;GO:0060074;GO:0030818;GO:0008104;GO:0007010;GO:0031750	-	-
ENSG00000099860	9.37913	19.8659	1.08277	2.87325e-11	1.92584e-10	up	GADD45B	growth arrest and DNA damage inducible beta [Source:HGNC Symbol;Acc:HGNC:4096]	GO:0051726;GO:0006469;GO:0000186;GO:0005515;GO:0005737;GO:0005634;GO:0006915;GO:0007275;GO:0030154;GO:0006950;GO:0043065;GO:0046330;GO:0000185;GO:1900745	K04402-ko04010 MAPK signaling pathway;ko04068 FoxO signaling pathway;ko04110 Cell cycle;ko04210 Apoptosis;ko04115 p53 signaling pathway	-
ENSG00000111644	0.0469247	2.33133	5.63466	4.94086e-09	2.75515e-08	up	ACRBP	acrosin binding protein [Source:HGNC Symbol;Acc:HGNC:17195]	GO:0001669;GO:0031410;GO:0005576;GO:0005634;GO:0003674;GO:0008150;GO:0002080;GO:0048240	-	-
ENSG00000204338	0.064578	0.728013	3.49485	4.013e-05	0.000144969	up	CYP21A1P	cytochrome P450 family 21 subfamily A member 1, pseudogene [Source:HGNC Symbol;Acc:HGNC:2599]	-	-	-
ENSG00000114698	1.53002	4.81769	1.65479	7.45324e-15	6.62308e-14	up	PLSCR4	phospholipid scramblase 4 [Source:HGNC Symbol;Acc:HGNC:16497]	GO:0071222;GO:0005515;GO:0005886;GO:0016021;GO:0016020;GO:0005509;GO:0017128;GO:0070062;GO:0017124;GO:0019899;GO:0042609;GO:0017121	-	KOG0621-Phospholipid scramblase[M]
ENSG00000259256	0.0001	2.78707	14.7665	1.09729e-06	4.80242e-06	up	LINC01895	long intergenic non-protein coding RNA 1895 [Source:HGNC Symbol;Acc:HGNC:52714]	-	-	-
ENSG00000227766	8.51451	66.8422	2.97276	1.01915e-38	2.8316e-37	up	AL671277.1	-	-	-	-
ENSG00000227764	0.0001	1.96115	14.2594	1.61711e-09	9.37698e-09	up	LINC01693	long intergenic non-protein coding RNA 1693 [Source:HGNC Symbol;Acc:HGNC:52478]	-	-	-
ENSG00000074527	3.82663	11.9231	1.63961	4.5563e-29	8.87205e-28	up	NTN4	netrin 4 [Source:HGNC Symbol;Acc:HGNC:13658]	GO:0005604;GO:0060668;GO:0016322;GO:0043237;GO:0005576;GO:0005515;GO:0005578;GO:0005886;GO:0007411	K06845-ko04360 Axon guidance	KOG0994-Extracellular matrix glycoprotein Laminin subunit beta[W]
ENSG00000154263	0.205638	0.464593	1.17586	0.0079712	0.0193594	up	ABCA10	ATP binding cassette subfamily A member 10 [Source:HGNC Symbol;Acc:HGNC:30]	GO:0005215;GO:0006810;GO:0016021;GO:0055085;GO:0005524;GO:0000166;GO:0016020;GO:0016887;GO:0042626;GO:0043231;GO:0006869	K05652-ko02010 ABC transporters	KOG0059-Lipid exporter ABCA1 and related proteins, ABC superfamily[IR]
ENSG00000271788	0.133846	1.108	3.04931	0.00283782	0.00755228	up	AC008875.1	-	-	-	-
ENSG00000282988	0.0001	1.74767	14.0931	3.65912e-09	2.06028e-08	up	HIST1H3D	histone cluster 1 H3 family member d [Source:HGNC Symbol;Acc:HGNC:4767]	GO:0005694;GO:0000786;GO:0046982;GO:0003677;GO:0005634	-	-
ENSG00000257038	0.150548	2.84057	4.23788	6.28832e-16	6.00292e-15	up	AP002761.3	-	-	-	-
ENSG00000255769	7.91192	23.8873	1.59414	1.01508e-14	8.87761e-14	up	GOLGA2P10	golgin A2 pseudogene 10 [Source:HGNC Symbol;Acc:HGNC:26229]	-	-	-
ENSG00000006756	0.0001	1.97612	14.2704	8.81267e-15	7.76333e-14	up	ARSD	arylsulfatase D [Source:HGNC Symbol;Acc:HGNC:717]	GO:0008152;GO:0003824;GO:0016787;GO:0046872;GO:0016021;GO:0016020;GO:0008484;GO:0005764;GO:0006687;GO:0070062;GO:0005788;GO:0043687;GO:0004065	-	KOG3867-Sulfatase[R]
ENSG00000006757	15.2995	34.2723	1.16356	9.80005e-13	7.38559e-12	up	PNPLA4	patatin like phospholipase domain containing 4 [Source:HGNC Symbol;Acc:HGNC:24887]	GO:0016787;GO:0005739;GO:0006629;GO:0016042;GO:0008152;GO:0042572;GO:0004806;GO:0050253;GO:0003674;GO:0008150;GO:0005575;GO:0005829;GO:0019433;GO:0016020;GO:0055088;GO:0005811	K11157-ko00830 Retinol metabolism	KOG3773-Adiponutrin and related vesicular transport proteins; predicted alpha/beta hydrolase[U]
ENSG00000165685	0.0001	20.2929	17.6306	3.55348e-23	5.18853e-22	up	TMEM52B	transmembrane protein 52B [Source:HGNC Symbol;Acc:HGNC:26438]	GO:0016021;GO:0016020;GO:0003674;GO:0008150;GO:0070062	-	-
ENSG00000006282	12.9334	41.6038	1.68561	3.13112e-18	3.46164e-17	up	SPATA20	spermatogenesis associated 20 [Source:HGNC Symbol;Acc:HGNC:26125]	GO:0005576;GO:0003824;GO:0007275;GO:0030154;GO:0007283	-	KOG2244-Highly conserved protein containing a thioredoxin domain[R]
ENSG00000125740	4.94234	15.3905	1.63878	7.07534e-34	1.66421e-32	up	FOSB	FosB proto-oncogene, AP-1 transcription factor subunit [Source:HGNC Symbol;Acc:HGNC:3797]	GO:0043565;GO:0003700;GO:0003677;GO:0006357;GO:0006355;GO:0005654;GO:0043231;GO:0005634;GO:0008134;GO:0000122;GO:0051591;GO:0071277;GO:0051412;GO:0045944;GO:0043278;GO:0042493;GO:0032870;GO:0032570;GO:0009612;GO:0007565;GO:0006366;GO:0003690;GO:0001077;GO:0000978	K09029-ko04380 Osteoclast differentiation;ko05030 Cocaine addiction;ko05031 Amphetamine addiction;ko05034 Alcoholism	KOG1414-Transcriptional activator FOSB/c-Fos and related bZIP transcription factors[K]
ENSG00000125746	35.5874	134.509	1.91827	1.36505e-27	2.4868e-26	up	EML2	echinoderm microtubule associated protein like 2 [Source:HGNC Symbol;Acc:HGNC:18035]	GO:0016021;GO:0016020;GO:0005515;GO:0005737;GO:0005856;GO:0005874;GO:0008017;GO:0005819;GO:0007601;GO:0015631;GO:0005875;GO:0007605;GO:0072686;GO:0010968;GO:0031115;GO:0008022;GO:0005102	-	KOG2106-Uncharacterized conserved protein, contains HELP and WD40 domains[S]
ENSG00000167601	0.150803	27.498	7.51052	1.06297e-136	2.1994e-134	up	AXL	AXL receptor tyrosine kinase [Source:HGNC Symbol;Acc:HGNC:905]	GO:0097350;GO:0070301;GO:0060068;GO:0051897;GO:0051250;GO:0043524;GO:0043491;GO:0043277;GO:0043066;GO:0042698;GO:0034446;GO:0034101;GO:0032940;GO:0032720;GO:0031668;GO:0031100;GO:0030168;GO:0030154;GO:0021885;GO:0007283;GO:0007167;GO:0006954;GO:0006909;GO:0001974;GO:0001818;GO:0001779;GO:0001764;GO:0046982;GO:0043548;GO:0032036;GO:0004714;GO:0005515;GO:0005886;GO:0018108;GO:0004713;GO:0016310;GO:…	-	-
ENSG00000247516	2.99925	35.5799	3.56839	1.09282e-55	4.87936e-54	up	MIR4458HG	MIR4458 host gene [Source:HGNC Symbol;Acc:HGNC:49008]	-	-	-
ENSG00000078401	0.075374	2.76999	5.19967	4.89004e-17	5.01821e-16	up	EDN1	endothelin 1 [Source:HGNC Symbol;Acc:HGNC:3176]	GO:0048237;GO:0045178;GO:0033093;GO:0005615;GO:1902074;GO:0090023;GO:0071560;GO:0071559;GO:0071548;GO:0071456;GO:0071398;GO:0071389;GO:0071385;GO:0071375;GO:0071356;GO:0071347;GO:0071346;GO:0071277;GO:0060137;GO:0051930;GO:0051899;GO:0051482;GO:0051216;GO:0048514;GO:0046888;GO:0045987;GO:0045944;GO:0044321;GO:0043200;GO:0043179;GO:0042554;GO:0042493;GO:0042482;GO:0042474;GO:0042310;GO:0042045;GO:…	K16366-ko04668 TNF signaling pathway;ko04066 HIF-1 signaling pathway;ko04916 Melanogenesis;ko04270 Vascular smooth muscle contraction;ko05410 Hypertrophic cardiomyopathy (HCM);ko04933 AGE-RAGE signaling pathway in diabetic complications	-
ENSG00000103528	3.56917	10.4333	1.54753	2.84613e-23	4.17728e-22	up	SYT17	synaptotagmin 17 [Source:HGNC Symbol;Acc:HGNC:24119]	GO:0005802;GO:0005515;GO:0006887;GO:0016020;GO:0045202;GO:0030154;GO:0098793;GO:0005886;GO:0005509;GO:0005544;GO:0019905;GO:0030276;GO:0006906;GO:0017158;GO:0048791;GO:1903861;GO:0046928;GO:0060291	-	KOG1028-Ca2+-dependent phospholipid-binding protein Synaptotagmin, required for synaptic vesicle and secretory granule exocytosis[TU]
ENSG00000237206	0.0001	1.8836	14.2012	9.19338e-11	5.92934e-10	up	IMPDH1P4	inosine monophosphate dehydrogenase 1 pseudogene 4 [Source:HGNC Symbol;Acc:HGNC:33959]	-	-	-
ENSG00000177335	8.11217	21.7096	1.42017	1.5617e-16	1.55437e-15	up	C8orf31	chromosome 8 open reading frame 31 [Source:HGNC Symbol;Acc:HGNC:26731]	-	-	-
ENSG00000177337	0.56226	47.4809	6.39996	9.61037e-92	9.55406e-90	up	DLGAP1-AS1	DLGAP1 antisense RNA 1 [Source:HGNC Symbol;Acc:HGNC:31676]	-	-	-
ENSG00000226800	0.775924	2.20654	1.5078	0.000118181	0.000400601	up	CACTIN-AS1	CACTIN antisense RNA 1 [Source:HGNC Symbol;Acc:HGNC:31391]	-	-	-
ENSG00000127241	0.0374263	0.252111	2.75193	0.00983782	0.0234365	up	MASP1	mannan binding lectin serine peptidase 1 [Source:HGNC Symbol;Acc:HGNC:6901]	GO:0004252;GO:0005576;GO:0006508;GO:0008233;GO:0042803;GO:0005509;GO:0016787;GO:0005654;GO:0005829;GO:0046872;GO:0005615;GO:0008236;GO:0002376;GO:0045087;GO:0006898;GO:0006956;GO:0005515;GO:0048306;GO:0001867	K03992-ko04610 Complement and coagulation cascades;ko05150 Staphylococcus aureus infection	-
ENSG00000249378	0.0001	6.28784	15.9403	5.49927e-12	3.89851e-11	up	LINC01060	long intergenic non-protein coding RNA 1060 [Source:HGNC Symbol;Acc:HGNC:49081]	-	-	-
ENSG00000128655	0.402259	0.828112	1.0417	0.00177486	0.00492103	up	PDE11A	phosphodiesterase 11A [Source:HGNC Symbol;Acc:HGNC:8773]	GO:0043204;GO:0046069;GO:0006198;GO:0030553;GO:0030552;GO:0004112;GO:0008152;GO:0003824;GO:0005829;GO:0007165;GO:0016787;GO:0046872;GO:0005737;GO:0008081;GO:0004114;GO:0005575;GO:0004115;GO:0004118;GO:0047555	K13298-ko00230 Purine metabolism;ko05032 Morphine addiction	KOG3689-Cyclic nucleotide phosphodiesterase[T]
ENSG00000232324	0.0001	1.84524	14.1715	1.55637e-06	6.68405e-06	up	AC008440.3	-	-	-	-
ENSG00000120306	56.0476	129.135	1.20415	1.08136e-12	8.12294e-12	up	CYSTM1	cysteine rich transmembrane module containing 1 [Source:HGNC Symbol;Acc:HGNC:30239]	GO:0016021;GO:0016020;GO:0005886;GO:0003674;GO:0008150;GO:0070062;GO:0043312;GO:0070821	-	-
ENSG00000147488	0.0001	0.514749	12.3297	1.43208e-06	6.17633e-06	up	ST18	ST18, C2H2C-type zinc finger [Source:HGNC Symbol;Acc:HGNC:18695]	GO:0006355;GO:0006351;GO:0003700;GO:0003677;GO:0046872;GO:0008270;GO:0005634	-	-
ENSG00000230234	0.0001	127.797	20.2854	4.66335e-26	7.90162e-25	up	AL162582.1	-	-	-	-
ENSG00000132570	4.49124	12.6158	1.49005	3.30741e-07	1.53266e-06	up	PCBD2	pterin-4 alpha-carbinolamine dehydratase 2 [Source:HGNC Symbol;Acc:HGNC:24474]	GO:0005515;GO:0055114;GO:0016829;GO:0045893;GO:0005575;GO:0006729;GO:0008124;GO:0005739;GO:0005634;GO:0051291;GO:0051289;GO:0004505	-	KOG4073-Pterin carbinolamine dehydratase PCBD/dimerization cofactor of HNF1[K]
ENSG00000136859	0.138691	1.15759	3.06117	7.78365e-08	3.84798e-07	up	ANGPTL2	angiopoietin like 2 [Source:HGNC Symbol;Acc:HGNC:490]	GO:0005615;GO:0005576;GO:0070062;GO:0007275;GO:0005102	-	KOG2579-Ficolin and related extracellular proteins[R]
ENSG00000108771	0.612608	3.58724	2.54984	8.2051e-13	6.21303e-12	up	DHX58	DExH-box helicase 58 [Source:HGNC Symbol;Acc:HGNC:29517]	GO:0005737;GO:1900246;GO:1900245;GO:0045824;GO:0039536;GO:0032481;GO:0032480;GO:0009615;GO:0003725;GO:0005515;GO:0016787;GO:0008270;GO:0004386;GO:0003677;GO:0005524;GO:0000166;GO:0046872;GO:0003723;GO:0002376;GO:0045087;GO:0051607;GO:0016032;GO:0039534;GO:0003727;GO:0045088	K12649-ko04622 RIG-I-like receptor signaling pathway	KOG0354-DEAD-box like helicase[R]
ENSG00000214063	42.7596	144.133	1.75308	1.65956e-18	1.86719e-17	up	TSPAN4	tetraspanin 4 [Source:HGNC Symbol;Acc:HGNC:11859]	GO:0005515;GO:0005886;GO:0016021;GO:0016020;GO:0005925;GO:0003823;GO:0005887;GO:0007166;GO:0031982;GO:0005178;GO:0006461	-	KOG3882-Tetraspanin family integral membrane protein[R]
ENSG00000085224	11.1891	32.8671	1.55456	3.33509e-15	3.02596e-14	up	ATRX	ATRX, chromatin remodeler [Source:HGNC Symbol;Acc:HGNC:886]	GO:0031933;GO:0031618;GO:0016605;GO:0005634;GO:0005721;GO:0000792;GO:0000784;GO:0000780;GO:0000228;GO:1901581;GO:0072711;GO:0072520;GO:0070198;GO:0070192;GO:0060009;GO:0045944;GO:0035264;GO:0035128;GO:0032206;GO:0031297;GO:0030900;GO:0030330;GO:0010571;GO:0007283;GO:0000212;GO:0042393;GO:0003682;GO:0016604;GO:0005515;GO:0005694;GO:0016569;GO:0006334;GO:0006355;GO:0006351;GO:0003677;GO:0032508;GO:…	-	KOG1015-Transcription regulator XNP/ATRX, DEAD-box superfamily[K]
ENSG00000144115	0.0001	12.6788	16.9521	1.64648e-22	2.32407e-21	up	THNSL2	threonine synthase like 2 [Source:HGNC Symbol;Acc:HGNC:25602]	GO:0005576;GO:0016829;GO:0005125;GO:0005615;GO:0003674;GO:0008150;GO:0005575;GO:0030170;GO:0070905;GO:0016311;GO:0009071;GO:0046360	-	KOG2616-Pyridoxalphosphate-dependent enzyme/predicted threonine synthase[E]
ENSG00000278334	0.210913	15.1964	6.17094	3.60727e-10	2.2127e-09	up	HOXA11-AS1_2	HOXA11 antisense RNA 1 conserved region 2 [Source:RFAM;Acc:RF02138]	-	-	-
ENSG00000100311	0.138719	2.1872	3.97885	1.04359e-11	7.24873e-11	up	PDGFB	platelet derived growth factor subunit B [Source:HGNC Symbol;Acc:HGNC:8800]	GO:0005576;GO:0005515;GO:0043547;GO:0008083;GO:0016020;GO:0005737;GO:0007275;GO:0045893;GO:0005615;GO:0046854;GO:0042802;GO:0050918;GO:0010628;GO:0007507;GO:0000165;GO:0016323;GO:0008284;GO:0030335;GO:2000379;GO:0031012;GO:0042803;GO:0046982;GO:0009986;GO:0050731;GO:0001938;GO:0070374;GO:0002576;GO:0045892;GO:0031093;GO:0046934;GO:0006468;GO:0014066;GO:0048015;GO:0000139;GO:0005088;GO:0030198;GO:…	K17386-ko04014 Ras signaling pathway;ko04015 Rap1 signaling pathway;ko04010 MAPK signaling pathway;ko04072 Phospholipase D signaling pathway;ko04151 PI3K-Akt signaling pathway;ko04060 Cytokine-cytokine receptor interaction;ko04810 Regulation of actin cytoskeleton;ko04510 Focal adhesion;ko04540 Gap junction;ko05200 Pathways in cancer;ko05231 Choline metabolism in cancer;ko05206 MicroRNAs in cancer…	-
ENSG00000280217	0.0217567	2.6433	6.92474	1.8225e-11	1.24184e-10	up	AC126564.1	-	-	-	-
ENSG00000260855	0.381073	1.34664	1.82122	4.72945e-07	2.15707e-06	up	AL591848.4	-	-	-	-
ENSG00000168398	0.170216	71.8666	8.72181	3.12202e-162	1.00576e-159	up	BDKRB2	bradykinin receptor B2 [Source:HGNC Symbol;Acc:HGNC:1030]	GO:0007165;GO:0004871;GO:0005515;GO:0005886;GO:0007186;GO:0004930;GO:0016021;GO:0016020;GO:0042310;GO:0006950;GO:0006939;GO:0005887;GO:0004947;GO:0046982;GO:0007166;GO:0004435;GO:0007169;GO:0006954;GO:0007204;GO:0002020;GO:0008015;GO:0031702;GO:0019229;GO:0050482;GO:0043114;GO:0005768;GO:1902239;GO:1902219;GO:0042311;GO:0033137;GO:0009651	K03916-ko04020 Calcium signaling pathway;ko04071 Sphingolipid signaling pathway;ko04022 cGMP - PKG signaling pathway;ko04080 Neuroactive ligand-receptor interaction;ko04810 Regulation of actin cytoskeleton;ko04610 Complement and coagulation cascades;ko04961 Endocrine and other factor-regulated calcium reabsorption;ko04750 Inflammatory mediator regulation of TRP channels;ko05200 Pathways in cancer…	-
ENSG00000168394	19.0711	41.4278	1.11921	3.35648e-16	3.29054e-15	up	TAP1	transporter 1, ATP binding cassette subfamily B member [Source:HGNC Symbol;Acc:HGNC:43]	GO:0005739;GO:0006952;GO:0042288;GO:0005515;GO:0042803;GO:0005789;GO:0005783;GO:0005524;GO:0000166;GO:0016020;GO:0055085;GO:0015031;GO:0006810;GO:0016021;GO:0005815;GO:0042626;GO:0016887;GO:0002376;GO:0015440;GO:0015833;GO:0019885;GO:0002250;GO:0015197;GO:0042287;GO:0030176;GO:0042825;GO:0046979;GO:0002479;GO:0016032;GO:0030670;GO:0033116;GO:0042605;GO:0046978;GO:0002474;GO:1990668;GO:0043657;GO:…	K05653-ko02010 ABC transporters;ko04145 Phagosome;ko04612 Antigen processing and presentation;ko05340 Primary immunodeficiency;ko05168 Herpes simplex infection	KOG0058-Peptide exporter, ABC superfamily[U]
ENSG00000180422	0.151683	0.363766	1.26195	0.018685	0.0415495	up	LINC00304	long intergenic non-protein coding RNA 304 [Source:HGNC Symbol;Acc:HGNC:26713]	-	-	-
ENSG00000230202	97.3007	227.952	1.22821	1.2575e-11	8.67743e-11	up	AL450405.1	-	-	-	-
ENSG00000065717	11.1105	27.4778	1.30634	2.99295e-10	1.85015e-09	up	TLE2	transducin like enhancer of split 2 [Source:HGNC Symbol;Acc:HGNC:11838]	GO:0016604;GO:0005515;GO:0005925;GO:0006355;GO:0006351;GO:0005634;GO:0016055;GO:0005615;GO:0003714;GO:0090090;GO:0005654;GO:0007165;GO:0045892;GO:1904837;GO:0009887	-	KOG0639-Transducin-like enhancer of split protein (contains WD40 repeats)[B]
ENSG00000163702	7.63903	37.0815	2.27924	7.59472e-40	2.17175e-38	up	IL17RC	interleukin 17 receptor C [Source:HGNC Symbol;Acc:HGNC:18358]	GO:0005886;GO:0016021;GO:0016020;GO:0019221;GO:0005887;GO:0030368;GO:0009986;GO:2000778;GO:1900017;GO:0071621;GO:0050832;GO:0005102	-	-
ENSG00000267073	0.0001	11.6006	16.8238	6.94813e-13	5.29748e-12	up	AC005256.1	-	-	-	-
ENSG00000205436	0.0461403	9.47909	7.68258	5.94061e-09	3.28671e-08	up	EXOC3L4	exocyst complex component 3 like 4 [Source:HGNC Symbol;Acc:HGNC:20120]	GO:0000145;GO:0006887;GO:0000149;GO:0051601	-	KOG2286-Exocyst complex subunit SEC6[U]
ENSG00000166289	7.05983	17.7972	1.33395	9.50349e-10	5.62343e-09	up	PLEKHF1	pleckstrin homology and FYVE domain containing 1 [Source:HGNC Symbol;Acc:HGNC:20764]	GO:0005764;GO:2001244;GO:0005515;GO:0046872;GO:0005737;GO:0005634;GO:0006915;GO:0048471;GO:0016050;GO:0005765;GO:0072659;GO:0005768;GO:0007032;GO:0010508;GO:0032266;GO:0010314;GO:0070273;GO:0010008	-	KOG1729-FYVE finger containing protein[R]
ENSG00000108984	17.2485	69.1511	2.00328	7.75844e-48	2.80472e-46	up	MAP2K6	mitogen-activated protein kinase kinase 6 [Source:HGNC Symbol;Acc:HGNC:6846]	GO:0072709;GO:0060048;GO:0051770;GO:0042493;GO:0043065;GO:0032308;GO:0006915;GO:0022602;GO:0006468;GO:0002931;GO:0001934;GO:0000165;GO:0000187;GO:0004708;GO:0005515;GO:0018108;GO:0004713;GO:0006355;GO:0006351;GO:0016310;GO:0016301;GO:0016740;GO:0005829;GO:0005634;GO:0005524;GO:0004674;GO:0000166;GO:0004672;GO:0005737;GO:0005856;GO:0005654;GO:0007165;GO:0004702;GO:0019901;GO:0035897;GO:0070423;GO:…	K04433-ko04015 Rap1 signaling pathway;ko04010 MAPK signaling pathway;ko04668 TNF signaling pathway;ko04620 Toll-like receptor signaling pathway;ko04664 Fc epsilon RI signaling pathway;ko04912 GnRH signaling pathway;ko04750 Inflammatory mediator regulation of TRP channels;ko04380 Osteoclast differentiation;ko04212 Longevity regulating pathway - worm;ko05014 Amyotrophic lateral sclerosis (ALS);ko05…	KOG0984-Mitogen-activated protein kinase (MAPK) kinase MKK3/MKK6[T]
ENSG00000149527	0.113764	1.19195	3.3892	4.27563e-13	3.31941e-12	up	PLCH2	phospholipase C eta 2 [Source:HGNC Symbol;Acc:HGNC:29037]	GO:0035556;GO:0005622;GO:0004629;GO:0007165;GO:0004871;GO:0005886;GO:0006629;GO:0016042;GO:0005509;GO:0016787;GO:0046872;GO:0016020;GO:0005737;GO:0008081;GO:0004435;GO:0003674;GO:0008150;GO:0005575;GO:0043647;GO:0046488	K19006-ko00562 Inositol phosphate metabolism	KOG0169-Phosphoinositide-specific phospholipase C[T]
ENSG00000127990	18.3565	46.0483	1.32686	8.80768e-29	1.69046e-27	up	SGCE	sarcoglycan epsilon [Source:HGNC Symbol;Acc:HGNC:10808]	GO:0016020;GO:0016021;GO:0016012;GO:0005886;GO:0005794;GO:0005737;GO:0005856;GO:0030425;GO:0042995;GO:0042383;GO:0005887;GO:0007517;GO:0003012;GO:0007160;GO:0061024;GO:0016010;GO:0032590	-	-
ENSG00000162078	0.0001	3.50513	15.0972	3.81996e-11	2.54298e-10	up	ZG16B	zymogen granule protein 16B [Source:HGNC Symbol;Acc:HGNC:30456]	GO:0005576;GO:0030246;GO:0005615;GO:0003674;GO:0070062;GO:0001895	-	-
ENSG00000162076	56.1065	233.456	2.05691	6.34361e-26	1.06846e-24	up	FLYWCH2	FLYWCH family member 2 [Source:HGNC Symbol;Acc:HGNC:25178]	GO:0003723;GO:0008150;GO:0005575	-	-
ENSG00000166750	1.0051	7.08449	2.81732	1.9141e-62	9.98236e-61	up	SLFN5	schlafen family member 5 [Source:HGNC Symbol;Acc:HGNC:28286]	GO:0005634;GO:0005524;GO:0000166;GO:0030154	-	-
ENSG00000257261	0.181674	2.61009	3.84467	9.48327e-08	4.6458e-07	up	AC008014.1	-	-	-	-
ENSG00000245532	12.3516	42.8455	1.79444	4.64281e-54	1.99257e-52	up	NEAT1	nuclear paraspeckle assembly transcript 1 (non-protein coding) [Source:HGNC Symbol;Acc:HGNC:30815]	-	-	-
ENSG00000101160	1.45189	366.396	7.97933	3.36516e-222	2.51892e-219	up	CTSZ	cathepsin Z [Source:HGNC Symbol;Acc:HGNC:2547]	GO:0099738;GO:0031410;GO:0030426;GO:0009986;GO:0005615;GO:2000179;GO:1901214;GO:0060441;GO:0043525;GO:0032091;GO:0010977;GO:0010757;GO:0004180;GO:0005764;GO:0006508;GO:0008234;GO:0008233;GO:0005515;GO:0016787;GO:0043231;GO:0005576;GO:0005886;GO:0000139;GO:0070062;GO:0005783;GO:0043312;GO:1904813;GO:0035580;GO:0006888;GO:0048208;GO:0005788;GO:0033116;GO:0004197;GO:0051603;GO:0002003;GO:0030134	K08568-ko04142 Lysosome;ko04210 Apoptosis	KOG1543-Cysteine proteinase Cathepsin L[O]
ENSG00000179546	0.818522	1.84651	1.1737	1.50807e-05	5.76111e-05	up	HTR1D	5-hydroxytryptamine receptor 1D [Source:HGNC Symbol;Acc:HGNC:5289]	GO:0009636;GO:0051378;GO:0004993;GO:0007165;GO:0004871;GO:0005886;GO:0005887;GO:0007186;GO:0004930;GO:0016021;GO:0016020;GO:0042310;GO:0007268;GO:0006939;GO:0050795;GO:0098664;GO:0007193;GO:0030594;GO:0007187;GO:0040012;GO:0014827	K04153-ko04024 cAMP signaling pathway;ko04080 Neuroactive ligand-receptor interaction;ko04726 Serotonergic synapse;ko04742 Taste transduction	KOG3656-FOG: 7 transmembrane receptor[R]
ENSG00000179542	0.0728823	3.78736	5.69948	5.98285e-05	0.000210716	up	SLITRK4	SLIT and NTRK like family member 4 [Source:HGNC Symbol;Acc:HGNC:23502]	GO:0005886;GO:0016021;GO:0016020;GO:0007409;GO:0051965	-	-
ENSG00000256139	0.155734	1.0973	2.8168	0.00165434	0.004613	up	AC007637.1	-	-	-	-
ENSG00000198691	0.072162	2.86568	5.31149	3.2725e-17	3.39662e-16	up	ABCA4	ATP binding cassette subfamily A member 4 [Source:HGNC Symbol;Acc:HGNC:34]	GO:0001750;GO:0045494;GO:0007601;GO:0006649;GO:0005548;GO:0004012;GO:0005887;GO:0005524;GO:0000166;GO:0005215;GO:0006810;GO:0016021;GO:0016020;GO:0042626;GO:0016887;GO:0050896;GO:0055085;GO:0001523;GO:0043231;GO:0097381;GO:0045332;GO:0007603;GO:0090555;GO:0005395	K05644-ko02010 ABC transporters	KOG0059-Lipid exporter ABCA1 and related proteins, ABC superfamily[IR]
ENSG00000203999	0.0192003	22.4555	10.1917	2.3113e-23	3.40606e-22	up	LINC01270	long intergenic non-protein coding RNA 1270 [Source:HGNC Symbol;Acc:HGNC:27658]	-	-	-
ENSG00000181135	8.59576	20.0363	1.22092	6.73298e-07	3.01203e-06	up	ZNF707	zinc finger protein 707 [Source:HGNC Symbol;Acc:HGNC:27815]	GO:0005622;GO:0006355;GO:0003676;GO:0005515;GO:0006351;GO:0003677;GO:0046872;GO:0005634	-	KOG1721-FOG: Zn-finger[R]
ENSG00000028137	0.051638	1.69159	5.03381	8.58176e-20	1.04952e-18	up	TNFRSF1B	TNF receptor superfamily member 1B [Source:HGNC Symbol;Acc:HGNC:11917]	GO:0048471;GO:0045121;GO:0043196;GO:0043025;GO:0030424;GO:0016020;GO:0005634;GO:0097191;GO:0071363;GO:0050779;GO:0050728;GO:0032496;GO:0008630;GO:0007568;GO:0007166;GO:0006955;GO:0006954;GO:0005031;GO:0005576;GO:0005515;GO:0005886;GO:0016021;GO:0006915;GO:0005887;GO:0097190;GO:0033209;GO:0031625;GO:0043312;GO:0035579;GO:0071222;GO:0007275;GO:0042127;GO:0042981;GO:0051044	K05141-ko04668 TNF signaling pathway;ko04060 Cytokine-cytokine receptor interaction;ko04920 Adipocytokine signaling pathway;ko05014 Amyotrophic lateral sclerosis (ALS)	-
ENSG00000278989	0.0001	1.05278	13.3619	5.10591e-10	3.08659e-09	up	AP001148.1	-	-	-	-
ENSG00000278985	0.273674	0.999721	1.86907	0.000490884	0.00150464	up	AC092718.7	-	-	-	-
ENSG00000200087	25.1954	50.9925	1.01712	2.09408e-06	8.86025e-06	up	SNORA73B	small nucleolar RNA, H/ACA box 73B [Source:HGNC Symbol;Acc:HGNC:10116]	-	-	-
ENSG00000132801	3.98264	8.15245	1.03351	1.0904e-07	5.29998e-07	up	ZSWIM3	zinc finger SWIM-type containing 3 [Source:HGNC Symbol;Acc:HGNC:16157]	GO:0046872;GO:0008270	-	-
ENSG00000240399	1.47772	6.54098	2.14614	5.55837e-05	0.000196664	up	AC004801.2	-	-	-	-
ENSG00000177169	25.8283	60.623	1.23091	4.06019e-16	3.94849e-15	up	ULK1	unc-51 like autophagy activating kinase 1 [Source:HGNC Symbol;Acc:HGNC:12558]	GO:0031175;GO:0031102;GO:0018107;GO:0032045;GO:0016241;GO:0005515;GO:0005829;GO:0007165;GO:0016310;GO:0016301;GO:0016740;GO:0006468;GO:0005524;GO:0004674;GO:0000166;GO:0004672;GO:0005737;GO:0006914;GO:0034045;GO:0005789;GO:0061024;GO:0005776;GO:0046777;GO:0005741;GO:0032403;GO:0048675;GO:0016236;GO:0008104;GO:0000407;GO:1990316;GO:0017137;GO:0007409;GO:0018105;GO:0031333;GO:0031669;GO:0042594;GO:…	-	KOG0595-Serine/threonine-protein kinase involved in autophagy[OUT]
ENSG00000162913	1.20513	3.08745	1.35723	5.51716e-05	0.000195315	up	C1orf145	chromosome 1 open reading frame 145 [Source:HGNC Symbol;Acc:HGNC:32047]	-	-	-
ENSG00000073282	0.0314467	0.527734	4.06883	1.7842e-06	7.61879e-06	up	TP63	tumor protein p63 [Source:HGNC Symbol;Acc:HGNC:15979]	GO:0097371;GO:0003700;GO:0002039;GO:0045893;GO:0005515;GO:0006915;GO:0006355;GO:0006351;GO:0003677;GO:0006366;GO:0005654;GO:0005829;GO:0046872;GO:0005794;GO:0005634;GO:0007275;GO:0044212;GO:0051262;GO:0007219;GO:0003682;GO:0003690;GO:0005739;GO:0032502;GO:0000122;GO:0042802;GO:0005667;GO:0045944;GO:0042981;GO:0045669;GO:0045892;GO:0000790;GO:1901796;GO:0005737;GO:0043565;GO:0051289;GO:0045747;GO:…	K10149-ko04391 Hippo signaling pathway -fly;ko04214 Apoptosis - fly;ko05206 MicroRNAs in cancer	-
ENSG00000163993	0.133784	260.261	10.9258	6.68407e-98	7.23871e-96	up	S100P	S100 calcium binding protein P [Source:HGNC Symbol;Acc:HGNC:10504]	GO:0016604;GO:0005515;GO:0005886;GO:0005509;GO:0046872;GO:0016020;GO:0005737;GO:0005634;GO:0042995;GO:0005576;GO:0046914;GO:0045296;GO:0070062;GO:0043312;GO:0034774;GO:0010033;GO:0031528;GO:0043542;GO:0050786;GO:0000287;GO:0048306	-	-
ENSG00000145982	14.0346	31.8953	1.18436	4.84041e-18	5.28933e-17	up	FARS2	phenylalanyl-tRNA synthetase 2, mitochondrial [Source:HGNC Symbol;Acc:HGNC:21062]	GO:0005739;GO:0005515;GO:0016874;GO:0008033;GO:0005524;GO:0000166;GO:0006412;GO:0005737;GO:0005759;GO:0004826;GO:0004812;GO:0000049;GO:0043039;GO:0006432;GO:0006418	K01889-ko00970 Aminoacyl-tRNA biosynthesis	KOG2783-Phenylalanyl-tRNA synthetase[J]
ENSG00000231240	0.0716293	0.662846	3.21005	0.00479444	0.0121714	up	KLF2P1	Kruppel like factor 2 pseudogene 1 [Source:HGNC Symbol;Acc:HGNC:49280]	-	-	-
ENSG00000171988	7.39835	20.6195	1.47874	4.51444e-25	7.24873e-24	up	JMJD1C	jumonji domain containing 1C [Source:HGNC Symbol;Acc:HGNC:12313]	GO:0005515;GO:0016569;GO:0006355;GO:0006351;GO:0055114;GO:0016491;GO:0046872;GO:0005634;GO:0051213;GO:0005622;GO:0005654;GO:0000976;GO:0007596;GO:0000785;GO:0031490;GO:0032454;GO:0033169;GO:0046966	K11449-ko05202 Transcriptional misregulation in cancers	KOG1356-Putative transcription factor 5qNCA, contains JmjC domain[K]
ENSG00000171989	0.014659	0.493366	5.0728	0.000551285	0.00167205	up	LDHAL6B	lactate dehydrogenase A like 6B [Source:HGNC Symbol;Acc:HGNC:21481]	GO:0005739;GO:0005515;GO:0016616;GO:0005975;GO:0003824;GO:0055114;GO:0016491;GO:0005737;GO:0005634;GO:0019752;GO:0004459;GO:0005759;GO:0006090	K00016-ko00010 Glycolysis / Gluconeogenesis;ko00620 Pyruvate metabolism;ko00640 Propanoate metabolism;ko00270 Cysteine and methionine metabolism;ko04922 Glucagon signaling pathway	KOG1495-Lactate dehydrogenase[C]
ENSG00000102048	0.022419	19.6744	9.77738	7.37292e-21	9.59799e-20	up	ASB9	ankyrin repeat and SOCS box containing 9 [Source:HGNC Symbol;Acc:HGNC:17184]	GO:0005515;GO:0005739;GO:0035556;GO:0016567;GO:0005829;GO:0045732;GO:0043687;GO:0005622	-	KOG0504-FOG: Ankyrin repeat[R]
ENSG00000265399	0.83496	4.82557	2.53092	1.32686e-13	1.06593e-12	up	AP005329.2	-	-	-	-
ENSG00000064601	72.9969	220.399	1.59421	8.87056e-30	1.78887e-28	up	CTSA	cathepsin A [Source:HGNC Symbol;Acc:HGNC:9251]	GO:0006508;GO:0008233;GO:0016787;GO:0004180;GO:0004185;GO:0005765;GO:0001948;GO:0005654;GO:0043231;GO:0043085;GO:0016020;GO:0005764;GO:0005576;GO:0006687;GO:0070062;GO:0043312;GO:0005783;GO:0006886;GO:0043202;GO:0035578;GO:0008047;GO:0031647;GO:0051603;GO:1904715;GO:0098575;GO:0004308;GO:1904714	K13289-ko04142 Lysosome;ko04614 Renin-angiotensin system	KOG1282-Serine carboxypeptidases (lysosomal cathepsin A)[OE]
ENSG00000141744	1.30519	3.08976	1.24323	0.00361626	0.00943936	up	PNMT	phenylethanolamine N-methyltransferase [Source:HGNC Symbol;Acc:HGNC:9160]	GO:0008168;GO:0032259;GO:0016740;GO:0005829;GO:0042423;GO:0004603;GO:0042418	K00553-ko00350 Tyrosine metabolism	-
ENSG00000152910	0.0001	7.37911	16.1712	6.24651e-22	8.57926e-21	up	CNTNAP4	contactin associated protein like 4 [Source:HGNC Symbol;Acc:HGNC:18747]	GO:0042734;GO:0030425;GO:2000821;GO:0032228;GO:0032225;GO:0005886;GO:0007155;GO:0016021;GO:0016020;GO:0030054;GO:0045202	-	KOG3516-Neurexin IV[T]
ENSG00000175482	12.7012	39.6166	1.64114	9.42355e-15	8.27283e-14	up	POLD4	DNA polymerase delta 4, accessory subunit [Source:HGNC Symbol;Acc:HGNC:14106]	GO:0005515;GO:0005739;GO:0005829;GO:0005730;GO:0005634;GO:0006281;GO:0006974;GO:0006260;GO:0003887;GO:0000731;GO:0006261;GO:0043625;GO:0005654;GO:0019985;GO:0006283;GO:0042769;GO:0006296;GO:0033683;GO:0000722;GO:0006297;GO:0000723;GO:0006266;GO:0006298	K03505-ko00230 Purine metabolism;ko00240 Pyrimidine metabolism;ko03030 DNA replication;ko03410 Base excision repair;ko03420 Nucleotide excision repair;ko03430 Mismatch repair;ko03440 Homologous recombination;ko05166 HTLV-I infection	-
ENSG00000133477	0.00218167	0.124476	5.83429	0.000553101	0.00167736	up	FAM83F	family with sequence similarity 83 member F [Source:HGNC Symbol;Acc:HGNC:25148]	-	-	-
ENSG00000118898	0.478233	37.4012	6.28923	4.41899e-119	6.5768e-117	up	PPL	periplakin [Source:HGNC Symbol;Acc:HGNC:9273]	GO:0007010;GO:0005515;GO:0005856;GO:0005886;GO:0005739;GO:0016020;GO:0005737;GO:0005634;GO:0030054;GO:0031424;GO:0005829;GO:0045296;GO:0070062;GO:0005200;GO:0070268;GO:0001533;GO:0030057	-	-
ENSG00000223361	2.08291	13.8303	2.73116	5.16718e-14	4.28494e-13	up	FTH1P10	ferritin heavy chain 1 pseudogene 10 [Source:HGNC Symbol;Acc:HGNC:3980]	-	-	-
ENSG00000260136	3.85985	10.4052	1.43069	1.7654e-05	6.67798e-05	up	AC008915.2	-	-	-	-
ENSG00000197324	18.6745	44.3053	1.24641	2.16713e-29	4.27546e-28	up	LRP10	LDL receptor related protein 10 [Source:HGNC Symbol;Acc:HGNC:14553]	GO:0016021;GO:0048839;GO:0006869;GO:0006629;GO:0005041;GO:0016020;GO:0006898;GO:0005905;GO:0006897	-	-
ENSG00000224287	5.77498	12.0005	1.05521	1.7296e-10	1.092e-09	up	MSL3P1	male-specific lethal 3 homolog (Drosophila) pseudogene 1 [Source:HGNC Symbol;Acc:HGNC:17837]	-	-	-
ENSG00000275342	3.12569	6.5756	1.07295	5.28996e-07	2.3981e-06	up	PRAG1	PEAK1 related kinase activating pseudokinase 1 [Source:HGNC Symbol;Acc:HGNC:25438]	GO:0004715;GO:0018108;GO:0004713;GO:0016310;GO:0016301;GO:0016740;GO:0006468;GO:0005524;GO:0000166;GO:0004672	-	-
ENSG00000246898	0.036264	1.09591	4.91745	5.47463e-09	3.04212e-08	up	LINC00920	long intergenic non-protein coding RNA 920 [Source:HGNC Symbol;Acc:HGNC:48611]	-	-	-
ENSG00000152137	1.46279	33.9696	4.53745	5.124e-128	8.75206e-126	up	HSPB8	heat shock protein family B (small) member 8 [Source:HGNC Symbol;Acc:HGNC:30171]	GO:0005515;GO:0005829;GO:0005737;GO:0005634;GO:0042802;GO:0008150;GO:0005654;GO:0005622;GO:1900034	-	KOG3591-Alpha crystallins[O]
ENSG00000106484	0.198189	73.824	8.54107	1.77423e-90	1.72344e-88	up	MEST	mesoderm specific transcript [Source:HGNC Symbol;Acc:HGNC:7028]	GO:0003824;GO:0016787;GO:0005789;GO:0005783;GO:0016021;GO:0016020;GO:0070062;GO:0007498	-	-
ENSG00000225031	7.222	18.9854	1.39442	1.99839e-15	1.84472e-14	up	EIF4BP7	eukaryotic translation initiation factor 4B pseudogene 7 [Source:HGNC Symbol;Acc:HGNC:37940]	-	-	-
ENSG00000142303	5.48178	11.3805	1.05385	3.01709e-08	1.55058e-07	up	ADAMTS10	ADAM metallopeptidase with thrombospondin type 1 motif 10 [Source:HGNC Symbol;Acc:HGNC:13201]	GO:0005576;GO:0006508;GO:0008233;GO:0016787;GO:0046872;GO:0008270;GO:0005578;GO:0004222;GO:0008237;GO:0031012;GO:0005515;GO:0003674;GO:0008150;GO:0001527	-	-
ENSG00000283199	0.0001	0.434346	12.0846	3.05723e-08	1.56963e-07	up	FP565324.1	-	-	-	-
ENSG00000163513	8.25799	23.4716	1.50706	9.67824e-11	6.23573e-10	up	TGFBR2	transforming growth factor beta receptor 2 [Source:HGNC Symbol;Acc:HGNC:11773]	GO:0005515;GO:0005886;GO:0046872;GO:0016310;GO:0016301;GO:0016740;GO:0006468;GO:0005524;GO:0004674;GO:0000166;GO:0004672;GO:0016020;GO:0016021;GO:0007179;GO:0006915;GO:0004702;GO:0023014;GO:0030154;GO:0045121;GO:0004872;GO:0007178;GO:0005829;GO:0005026;GO:0040008;GO:0043235;GO:0009897;GO:0001947;GO:0060021;GO:0003151;GO:0007507;GO:0001569;GO:0034713;GO:0030512;GO:0060389;GO:0060412;GO:0046332;GO:…	K04388-ko04010 MAPK signaling pathway;ko04350 TGF-beta signaling pathway;ko04390 Hippo signaling pathway;ko04068 FoxO signaling pathway;ko04060 Cytokine-cytokine receptor interaction;ko04144 Endocytosis;ko04520 Adherens junction;ko04380 Osteoclast differentiation;ko05200 Pathways in cancer;ko05202 Transcriptional misregulation in cancers;ko05210 Colorectal cancer;ko05212 Pancreatic cancer;ko05220…	KOG3653-Transforming growth factor beta/activin receptor subfamily of serine/threonine kinases[T]
ENSG00000008394	93.976	193.509	1.04204	1.67747e-10	1.05987e-09	up	MGST1	microsomal glutathione S-transferase 1 [Source:HGNC Symbol;Acc:HGNC:7061]	GO:0005515;GO:0005739;GO:0043231;GO:0005789;GO:0005783;GO:0055114;GO:0016740;GO:0016021;GO:0016020;GO:0005741;GO:0098869;GO:0005886;GO:0005778;GO:0004364;GO:0006805;GO:0043312;GO:0035577;GO:1901687;GO:0004602;GO:0070207;GO:0071449;GO:0045177;GO:0005634;GO:0042493;GO:0033327;GO:0032496;GO:0043295;GO:0010243;GO:0042803;GO:0042802	K00799-ko00480 Glutathione metabolism;ko00980 Metabolism of xenobiotics by cytochrome P450;ko00982 Drug metabolism - cytochrome P450;ko05204 Chemical carcinogenesis;ko01524 Platinum drug resistance	-
ENSG00000143196	0.0001	0.34075	11.7345	0.000164608	0.000544627	up	DPT	dermatopontin [Source:HGNC Symbol;Acc:HGNC:3011]	GO:0005615;GO:0030199;GO:0008285;GO:0005576;GO:0007155;GO:0005578;GO:0070062;GO:0031012	-	-
ENSG00000155622	0.0001	1.71718	14.0678	1.06065e-06	4.64763e-06	up	XAGE2	X antigen family member 2 [Source:HGNC Symbol;Acc:HGNC:4112]	GO:0005515	-	-
ENSG00000182700	1.62649	3.26181	1.00391	0.000126199	0.000425738	up	IGIP	IgA inducing protein [Source:HGNC Symbol;Acc:HGNC:33847]	GO:0005576	-	-
ENSG00000196154	3.12629	872.274	8.12419	8.20953e-209	4.8589e-206	up	S100A4	S100 calcium binding protein A4 [Source:HGNC Symbol;Acc:HGNC:10494]	GO:0005515;GO:0005509;GO:0046872;GO:0005634;GO:0003723;GO:0048471;GO:0005615;GO:0046914;GO:0070062;GO:0043123;GO:0050786;GO:0001837;GO:0043005;GO:0048306;GO:0042802;GO:0003779	-	-
ENSG00000128342	0.933307	11.7938	3.65954	3.02476e-72	1.92933e-70	up	LIF	LIF, interleukin 6 family cytokine [Source:HGNC Symbol;Acc:HGNC:6596]	GO:0005615;GO:1903025;GO:0070373;GO:0060708;GO:0060707;GO:0060463;GO:0060426;GO:0060135;GO:0048863;GO:0048711;GO:0048666;GO:0048644;GO:0048286;GO:0046697;GO:0045944;GO:0045835;GO:0045595;GO:0030324;GO:0019827;GO:0010628;GO:0008285;GO:0008284;GO:0007566;GO:0001974;GO:0008083;GO:0005125;GO:0006955;GO:0005576;GO:0005515;GO:0005829;GO:0007275;GO:0005102;GO:1900182;GO:0033141;GO:0033138;GO:0043410;GO:…	K05419-ko04630 Jak-STAT signaling pathway;ko04668 TNF signaling pathway;ko04060 Cytokine-cytokine receptor interaction;ko04550 Signaling pathways regulating pluripotency of stem cells	-
ENSG00000152377	1.15549	18.6856	4.01536	1.16086e-111	1.57149e-109	up	SPOCK1	SPARC/osteonectin, cwcv and kazal like domains proteoglycan 1 [Source:HGNC Symbol;Acc:HGNC:11251]	GO:0005576;GO:0007155;GO:0007165;GO:0005509;GO:0005737;GO:0005578;GO:0005615;GO:0007399;GO:0004869;GO:0014069;GO:0004867;GO:0001558;GO:0031594;GO:0022008;GO:0010977;GO:0001764;GO:0008191;GO:0010951;GO:0016528;GO:0010812;GO:0021953;GO:0033268	-	KOG3555-Ca2+-binding proteoglycan Testican[R]
ENSG00000280109	0.03376	47.9794	10.4729	2.46671e-151	6.60818e-149	up	PLAC4	placenta specific 4 [Source:HGNC Symbol;Acc:HGNC:14616]	-	-	-
ENSG00000146166	0.022471	1.26603	5.8161	1.3172e-10	8.40168e-10	up	LGSN	lengsin, lens protein with glutamine synthetase domain [Source:HGNC Symbol;Acc:HGNC:21016]	GO:0006807;GO:0004356;GO:0006542;GO:0005886;GO:0003824	-	KOG0683-Glutamine synthetase[E]
ENSG00000132109	7.87804	18.1491	1.20399	2.18745e-17	2.29381e-16	up	TRIM21	tripartite motif containing 21 [Source:HGNC Symbol;Acc:HGNC:11312]	GO:0046598;GO:0005515;GO:0005622;GO:0030529;GO:0003677;GO:0016567;GO:0004842;GO:0016740;GO:0005654;GO:0046872;GO:0008270;GO:0005737;GO:0005634;GO:0003723;GO:0007049;GO:0031410;GO:0045087;GO:0042802;GO:0000932;GO:0005829;GO:0000209;GO:0032088;GO:0005776;GO:0051091;GO:0060333;GO:0045787;GO:0034341;GO:0010508;GO:0051865;GO:0006513;GO:0032897;GO:1902187;GO:0031648;GO:0032479;GO:0070206;GO:0019005;GO:…	K10651-ko05322 Systemic lupus erythematosus	KOG2177-Predicted E3 ubiquitin ligase[O]
ENSG00000275160	1.85918	4.59694	1.30601	0.000580509	0.00175234	up	AL354718.1	-	-	-	-
ENSG00000241475	0.0001	1.76609	14.1083	3.03319e-08	1.55791e-07	up	AL160408.4	-	-	-	-
ENSG00000279662	0.108027	0.432729	2.00208	0.000191136	0.000625319	up	AC131649.2	-	-	-	-
ENSG00000271321	0.0105623	0.17927	4.08513	0.00688762	0.0169624	up	CTAGE6	CTAGE family member 6 [Source:HGNC Symbol;Acc:HGNC:28644]	GO:0016021;GO:0016020;GO:0008150;GO:0005575	-	-
ENSG00000265203	0.0229577	0.378877	4.04468	1.80819e-06	7.71086e-06	up	RBP3	retinol binding protein 3 [Source:HGNC Symbol;Acc:HGNC:9921]	GO:0033165;GO:0019841;GO:0005576;GO:0006508;GO:0007601;GO:0006810;GO:0008236;GO:0005578;GO:0005615;GO:0001523;GO:1903561;GO:0006629;GO:0016918;GO:0005501	-	-
ENSG00000156427	0.214579	4.41891	4.36411	3.15222e-25	5.12614e-24	up	FGF18	fibroblast growth factor 18 [Source:HGNC Symbol;Acc:HGNC:3674]	GO:0070374;GO:0032332;GO:0030949;GO:0030324;GO:0008543;GO:0008284;GO:0002063;GO:0001958;GO:0001957;GO:0001525;GO:0001503;GO:0005576;GO:0043547;GO:0008083;GO:0018108;GO:0036092;GO:0046854;GO:0005104;GO:0000165;GO:0007165;GO:0007267;GO:0005615;GO:0046934;GO:0014066;GO:0048015;GO:0009653;GO:0005088;GO:0016303;GO:0004713;GO:0005111;GO:2000546;GO:0005105;GO:0043406;GO:0005730	K04358-ko04014 Ras signaling pathway;ko04015 Rap1 signaling pathway;ko04010 MAPK signaling pathway;ko04151 PI3K-Akt signaling pathway;ko04810 Regulation of actin cytoskeleton;ko05200 Pathways in cancer;ko05218 Melanoma;ko05224 Breast cancer	KOG3885-Fibroblast growth factor[T]
ENSG00000260418	1.24979	5.12342	2.03542	0.00011226	0.000381804	up	AL023284.4	-	-	-	-
ENSG00000168743	1.67923	11.5842	2.78628	8.40584e-28	1.54573e-26	up	NPNT	nephronectin [Source:HGNC Symbol;Acc:HGNC:27405]	GO:0005576;GO:0007155;GO:0005509;GO:0016020;GO:0007275;GO:0005578;GO:0030154;GO:0070062;GO:0045669;GO:0070374;GO:0001657;GO:0001658;GO:0010811;GO:0007160;GO:0005178;GO:0071356;GO:0033631;GO:0030198;GO:0034678;GO:0031012;GO:0030485;GO:0005615;GO:0005604;GO:2000721;GO:0097195;GO:0045987;GO:0045184;GO:0030511;GO:0010694	-	-
ENSG00000262001	0.184275	10.5611	5.84075	1.29099e-39	3.66283e-38	up	DLGAP1-AS2	DLGAP1 antisense RNA 2 [Source:HGNC Symbol;Acc:HGNC:28146]	-	-	-
ENSG00000251003	0.231801	15.0967	6.02521	2.60417e-28	4.89846e-27	up	ZFPM2-AS1	ZFPM2 antisense RNA 1 [Source:HGNC Symbol;Acc:HGNC:50698]	-	-	-
ENSG00000105929	0.01397	3.36559	7.91238	5.66484e-14	4.68389e-13	up	ATP6V0A4	ATPase H+ transporting V0 subunit a4 [Source:HGNC Symbol;Acc:HGNC:866]	GO:0005886;GO:0006811;GO:0005765;GO:0016021;GO:0016020;GO:0006810;GO:0015078;GO:0015991;GO:0015992;GO:0000220;GO:0033179;GO:0005515;GO:0005768;GO:0070062;GO:0034220;GO:0010008;GO:0030670;GO:0016324;GO:0008286;GO:0033572;GO:0090383;GO:0045177;GO:0051117;GO:0007605;GO:0015986;GO:0001503;GO:0006885;GO:0007588;GO:0016471;GO:0046961;GO:0007035;GO:0070072;GO:0031526;GO:0005903	K02154-ko00190 Oxidative phosphorylation;ko04145 Phagosome;ko04142 Lysosome;ko04966 Collecting duct acid secretion;ko04721 Synaptic vesicle cycle;ko05323 Rheumatoid arthritis;ko05110 Vibrio cholerae infection;ko05120 Epithelial cell signaling in Helicobacter pylori infection;ko05152 Tuberculosis	KOG2189-Vacuolar H+-ATPase V0 sector, subunit a[C]
ENSG00000105928	6.50393	103.508	3.99228	1.61865e-158	4.84644e-156	up	DFNA5	DFNA5, deafness associated tumor suppressor [Source:HGNC Symbol;Acc:HGNC:2810]	GO:0060113;GO:0005886;GO:0005829;GO:0016020;GO:0005737;GO:0008285;GO:0012501;GO:2001244;GO:0007605	-	-
ENSG00000226278	0.0001	23.4061	17.8365	3.75238e-14	3.14035e-13	up	PSPHP1	phosphoserine phosphatase pseudogene 1 [Source:HGNC Symbol;Acc:HGNC:9578]	-	-	-
ENSG00000132669	1.58342	8.99823	2.5066	8.53226e-51	3.38234e-49	up	RIN2	Ras and Rab interactor 2 [Source:HGNC Symbol;Acc:HGNC:18750]	GO:0043547;GO:0050790;GO:0007165;GO:0005737;GO:0005096;GO:0005575;GO:0005829;GO:0006897;GO:0017112;GO:0061024;GO:0030695;GO:0007264	-	-
ENSG00000148841	7.88535	36.8404	2.22404	4.65877e-58	2.21618e-56	up	ITPRIP	inositol 1,4,5-trisphosphate receptor interacting protein [Source:HGNC Symbol;Acc:HGNC:29370]	GO:0005886;GO:0016020	-	-
ENSG00000148848	0.0759677	10.5822	7.12204	1.12852e-104	1.40788e-102	up	ADAM12	ADAM metallopeptidase domain 12 [Source:HGNC Symbol;Acc:HGNC:190]	GO:0005615;GO:0005576;GO:0006508;GO:0008233;GO:0005886;GO:0007155;GO:0016787;GO:0005654;GO:0046872;GO:0016021;GO:0016020;GO:0004222;GO:0008237;GO:0017124;GO:0030198;GO:0007520	-	KOG3607-Meltrins, fertilins and related Zn-dependent metalloproteinases of the ADAMs family[O]
ENSG00000135127	2.05242	7.24188	1.81904	1.24385e-09	7.28559e-09	up	BICDL1	BICD family like cargo adaptor 1 [Source:HGNC Symbol;Acc:HGNC:28095]	GO:0005813;GO:0055107;GO:0031175;GO:0034452;GO:0017137;GO:0005737;GO:0006810;GO:0007399;GO:0005856;GO:0005815	-	-
ENSG00000165072	0.148902	2.95801	4.31219	9.48862e-27	1.65969e-25	up	MAMDC2	MAM domain containing 2 [Source:HGNC Symbol;Acc:HGNC:23673]	GO:0005576;GO:0016020;GO:0005578;GO:0005783	-	-
ENSG00000169908	0.0001	557.828	22.4114	1.86039e-44	6.03916e-43	up	TM4SF1	transmembrane 4 L six family member 1 [Source:HGNC Symbol;Acc:HGNC:11853]	GO:0016021;GO:0016020;GO:0005887;GO:0003674;GO:0008150	-	-
ENSG00000159166	0.0001	0.19579	10.9351	0.000142444	0.000476497	up	LAD1	ladinin 1 [Source:HGNC Symbol;Acc:HGNC:6472]	GO:0005576;GO:0005578;GO:0005604;GO:0045296;GO:0070062;GO:0005198	-	-
ENSG00000258691	0.0001	4.1418	15.338	7.07685e-10	4.23678e-09	up	AL355102.2	-	-	-	-
ENSG00000164307	4.35562	15.8	1.85898	3.79488e-34	9.01771e-33	up	ERAP1	endoplasmic reticulum aminopeptidase 1 [Source:HGNC Symbol;Acc:HGNC:18173]	GO:0005737;GO:0045766;GO:0006508;GO:0008233;GO:0004177;GO:0005789;GO:0005576;GO:0008270;GO:0005829;GO:0016787;GO:0005783;GO:0046872;GO:0016021;GO:0016020;GO:0005615;GO:0008237;GO:0008217;GO:0002376;GO:0019885;GO:0002250;GO:0070006;GO:0005515;GO:0070062;GO:0045444;GO:0007165;GO:0007267;GO:0005788;GO:0006509;GO:0002474;GO:0042277;GO:0001525;GO:0004175;GO:0005138;GO:0045088;GO:0009617;GO:0043171;GO:…	-	KOG1046-Puromycin-sensitive aminopeptidase and related aminopeptidases[EO]
ENSG00000274274	4.22976	11.2815	1.41531	5.53588e-07	2.50468e-06	up	GAGE13	G antigen 13 [Source:HGNC Symbol;Acc:HGNC:29081]	-	-	-
ENSG00000256347	0.0001	0.516567	12.3347	0.0120638	0.0281517	up	OR8R1P	olfactory receptor family 8 subfamily R member 1 pseudogene [Source:HGNC Symbol;Acc:HGNC:15318]	-	-	-
ENSG00000104964	167.152	438.259	1.39062	1.00654e-11	7.00094e-11	up	AES	amino-terminal enhancer of split [Source:HGNC Symbol;Acc:HGNC:307]	GO:0005515;GO:0006355;GO:0006351;GO:0005634;GO:0016055;GO:0003714;GO:0090090;GO:0010629;GO:0007275;GO:0000122;GO:0045892;GO:0009887;GO:0032091;GO:0070555;GO:0060761;GO:2000210	-	KOG0639-Transducin-like enhancer of split protein (contains WD40 repeats)[B]
ENSG00000239264	31.5376	75.551	1.26038	9.37307e-09	5.08624e-08	up	TXNDC5	thioredoxin domain containing 5 [Source:HGNC Symbol;Acc:HGNC:21073]	GO:0005788;GO:0005515;GO:0045454;GO:0016853;GO:0005783;GO:0005576;GO:0070062;GO:0043312;GO:0043066;GO:0043202;GO:0035578;GO:0006457;GO:0003756;GO:0034976;GO:0043277;GO:0005623	K13984-ko04141 Protein processing in endoplasmic reticulum	KOG0191-Thioredoxin/protein disulfide isomerase[O]
ENSG00000106526	4.06723	13.4754	1.72821	1.82376e-14	1.56551e-13	up	ACTR3C	ARP3 actin-related protein 3 homolog C [Source:HGNC Symbol;Acc:HGNC:37282]	GO:0007015;GO:0005524;GO:0034314;GO:0005885;GO:0003779;GO:0000166;GO:0003674;GO:0008150;GO:0070062	-	KOG0678-Actin-related protein Arp2/3 complex, subunit Arp3[Z]
ENSG00000180917	4.96376	9.94321	1.00228	9.5109e-07	4.18631e-06	up	CMTR2	cap methyltransferase 2 [Source:HGNC Symbol;Acc:HGNC:25635]	GO:0032259;GO:0016740;GO:0008168;GO:0005737;GO:0005634;GO:0006397;GO:0006370;GO:0004483;GO:0097310	-	KOG3674-FtsJ-like RNA methyltransferase[A]
ENSG00000180914	0.533559	1.10608	1.05173	0.000729261	0.00216566	up	OXTR	oxytocin receptor [Source:HGNC Symbol;Acc:HGNC:8529]	GO:0016324;GO:0005913;GO:0005902;GO:0070474;GO:0070371;GO:0060455;GO:0060406;GO:0060137;GO:0051968;GO:0051965;GO:0048565;GO:0048545;GO:0045777;GO:0044849;GO:0044058;GO:0043434;GO:0042755;GO:0042713;GO:0042711;GO:0042493;GO:0042220;GO:0035176;GO:0034097;GO:0034059;GO:0032570;GO:0032355;GO:0032230;GO:0030431;GO:0021537;GO:0014070;GO:0010701;GO:0007613;GO:0007565;GO:0007507;GO:0007204;GO:0007186;GO:…	K04229-ko04020 Calcium signaling pathway;ko04024 cAMP signaling pathway;ko04080 Neuroactive ligand-receptor interaction;ko04921 Oxytocin signaling pathway	KOG3656-FOG: 7 transmembrane receptor[R]
ENSG00000213312	0.0147627	2.13494	7.1761	1.61867e-06	6.94106e-06	up	AL135905.1	-	-	-	-
ENSG00000095261	11.4841	47.2356	2.04024	6.69526e-26	1.1262e-24	up	PSMD5	proteasome 26S subunit, non-ATPase 5 [Source:HGNC Symbol;Acc:HGNC:9563]	GO:0043248;GO:0022624;GO:0005515;GO:0038095;GO:0005829;GO:0000165;GO:0000209;GO:0002223;GO:0002479;GO:0006521;GO:0010972;GO:0016579;GO:0031145;GO:0031146;GO:0033209;GO:0038061;GO:0043161;GO:0043488;GO:0050852;GO:0051437;GO:0055085;GO:0060071;GO:0061418;GO:0090090;GO:0090263;GO:0005654;GO:0051436;GO:0000502;GO:0008540;GO:0070682;GO:0043687	-	KOG4413-26S proteasome regulatory complex, subunit PSMD5[O]
ENSG00000047597	2.99668	6.49334	1.11559	1.1151e-09	6.5541e-09	up	XK	X-linked Kx blood group [Source:HGNC Symbol;Acc:HGNC:12811]	GO:0048741;GO:0042552;GO:0031133;GO:0010961;GO:0008361;GO:0006874;GO:0016021;GO:0016020;GO:0006810;GO:0005886;GO:0005515;GO:0006865;GO:0005215	-	-
ENSG00000276170	0.0001	15.2168	17.2153	1.05857e-15	9.94481e-15	up	AC244153.1	-	-	-	-
ENSG00000162542	6.61232	22.458	1.764	1.10512e-29	2.21808e-28	up	TMCO4	transmembrane and coiled-coil domains 4 [Source:HGNC Symbol;Acc:HGNC:27393]	GO:0016021;GO:0016020	-	KOG2385-Uncharacterized conserved protein[S]
ENSG00000244176	0.0001	2.17934	14.4116	6.69041e-09	3.68791e-08	up	AP003733.1	-	-	-	-
ENSG00000268568	0.0119057	0.442886	5.21721	0.00184434	0.00509645	up	AC007228.2	-	-	-	-
ENSG00000204019	0.0001	53.6379	19.0329	3.84436e-22	5.33473e-21	up	CT83	cancer/testis antigen 83 [Source:HGNC Symbol;Acc:HGNC:33494]	GO:0005886;GO:0016021;GO:0016020;GO:0005634	-	-
ENSG00000279312	1.4665	4.49769	1.61681	1.33929e-08	7.15618e-08	up	AL136164.4	-	-	-	-
ENSG00000168528	21.8198	50.0245	1.19699	2.6329e-10	1.63832e-09	up	SERINC2	serine incorporator 2 [Source:HGNC Symbol;Acc:HGNC:23231]	GO:1904222;GO:1904219;GO:0006658;GO:0006665;GO:0016020;GO:0016021;GO:0015194;GO:0015825;GO:0070062	-	KOG2592-Tumor differentially expressed (TDE) protein[S]
ENSG00000161091	90.5641	400.666	2.14539	2.15746e-33	4.98705e-32	up	MFSD12	major facilitator superfamily domain containing 12 [Source:HGNC Symbol;Acc:HGNC:28299]	GO:0016021;GO:0016020;GO:0005765;GO:0006810	-	-
ENSG00000171867	34.4141	108.488	1.65646	3.34716e-38	9.07191e-37	up	PRNP	prion protein [Source:HGNC Symbol;Acc:HGNC:9449]	GO:0045121;GO:0031362;GO:0030425;GO:0016234;GO:0016020;GO:0014069;GO:0009986;GO:0005886;GO:0005794;GO:0005783;GO:0005737;GO:1905664;GO:1904645;GO:1902951;GO:1901379;GO:1901216;GO:1900272;GO:0090314;GO:0070885;GO:0050860;GO:0050731;GO:0050730;GO:0046688;GO:0046686;GO:0046007;GO:0043525;GO:0043433;GO:0043086;GO:0043066;GO:0035690;GO:0032880;GO:0032703;GO:0032700;GO:0032689;GO:0031648;GO:0010955;GO:…	K05634-ko05020 Prion diseases	-
ENSG00000171862	13.8714	47.9238	1.78863	1.03034e-28	1.96863e-27	up	PTEN	phosphatase and tensin homolog [Source:HGNC Symbol;Acc:HGNC:9588]	GO:1903690;GO:0071257;GO:0051548;GO:0045211;GO:0043220;GO:0043197;GO:0043005;GO:0035749;GO:0005829;GO:0005739;GO:0005737;GO:0005634;GO:2001235;GO:2000808;GO:2000463;GO:2000272;GO:1990314;GO:1990090;GO:1904668;GO:1901017;GO:0097107;GO:0097105;GO:0090394;GO:0090344;GO:0090071;GO:0071456;GO:0071361;GO:0070374;GO:0061002;GO:0060997;GO:0060736;GO:0060341;GO:0060292;GO:0060291;GO:0060179;GO:0060134;GO:…	K01110-ko00562 Inositol phosphate metabolism;ko04068 FoxO signaling pathway;ko04070 Phosphatidylinositol signaling system;ko04071 Sphingolipid signaling pathway;ko04151 PI3K-Akt signaling pathway;ko04150 mTOR signaling pathway;ko04115 p53 signaling pathway;ko04510 Focal adhesion;ko04530 Tight junction;ko04212 Longevity regulating pathway - worm;ko05200 Pathways in cancer;ko05230 Central carbon me…	KOG2283-Clathrin coat dissociation kinase GAK/PTEN/Auxilin and related tyrosine phosphatases[TR]
ENSG00000041880	8.4376	23.3012	1.4655	5.58631e-13	4.29651e-12	up	PARP3	poly(ADP-ribose) polymerase family member 3 [Source:HGNC Symbol;Acc:HGNC:273]	GO:0016757;GO:0016740;GO:0005829;GO:0005730;GO:0003950;GO:0006302;GO:0006471;GO:0035861;GO:0005737;GO:0005634;GO:0005856;GO:0005815;GO:0005814;GO:0003824;GO:0006281;GO:0003910;GO:0006273;GO:0051103;GO:0051106;GO:0000723;GO:0060236;GO:1990166	K10798-ko03410 Base excision repair;ko04210 Apoptosis;ko04214 Apoptosis - fly;ko04212 Longevity regulating pathway - worm	KOG1037-NAD+ ADP-ribosyltransferase Parp, required for poly-ADP ribosylation of nuclear proteins[KLO]
ENSG00000284387	0.136872	6.78601	5.63166	0.00239378	0.00646589	up	MIR24-2	microRNA 24-2 [Source:HGNC Symbol;Acc:HGNC:31608]	GO:0005615	-	-
ENSG00000224459	0.0001	0.735041	12.8436	0.000376583	0.00117583	up	AL450998.2	-	-	-	-
ENSG00000231721	2.88912	7.46238	1.36901	2.07488e-09	1.19308e-08	up	LINC-PINT	long intergenic non-protein coding RNA, p53 induced transcript [Source:HGNC Symbol;Acc:HGNC:26885]	-	-	-
ENSG00000261104	0.023788	0.157595	2.72791	0.018514	0.0411989	up	AC093904.4	-	-	-	-
ENSG00000131669	40.1823	95.4179	1.2477	5.12557e-18	5.59373e-17	up	NINJ1	ninjurin 1 [Source:HGNC Symbol;Acc:HGNC:7824]	GO:1990384;GO:0001954;GO:0005515;GO:0007155;GO:0016021;GO:0016020;GO:0042246;GO:0007399	-	-
ENSG00000248092	7.25315	18.3558	1.33956	3.43897e-14	2.88375e-13	up	NNT-AS1	NNT antisense RNA 1 [Source:HGNC Symbol;Acc:HGNC:49005]	-	-	-
ENSG00000177675	0.0001	2.97362	14.8599	6.84755e-12	4.82743e-11	up	CD163L1	CD163 molecule like 1 [Source:HGNC Symbol;Acc:HGNC:30375]	GO:0016021;GO:0016020;GO:0005576;GO:0005886;GO:0005044;GO:0006898	-	-
ENSG00000272196	8.04403	86.5108	3.42689	8.64774e-56	3.87473e-54	up	HIST2H2AA4	histone cluster 2 H2A family member a4 [Source:HGNC Symbol;Acc:HGNC:29668]	GO:0005694;GO:0000786;GO:0046982;GO:0003677;GO:0005634;GO:0000790;GO:0003674;GO:0008150;GO:0070062;GO:0006342	K11251-ko05322 Systemic lupus erythematosus;ko05034 Alcoholism	KOG1756-Histone 2A[B]
ENSG00000164488	0.0001	7.02029	16.0992	8.69295e-20	1.06261e-18	up	DACT2	dishevelled binding antagonist of beta catenin 2 [Source:HGNC Symbol;Acc:HGNC:21231]	GO:0005737;GO:0008134;GO:0007162;GO:0008013;GO:0070097;GO:0003382;GO:0051018;GO:0005080;GO:0043588;GO:0072061;GO:0030111;GO:1900108;GO:0005739;GO:0002244	-	-
ENSG00000248323	0.0001	3.5443	15.1132	3.76932e-14	3.15349e-13	up	LUCAT1	lung cancer associated transcript 1 (non-protein coding) [Source:HGNC Symbol;Acc:HGNC:48498]	-	-	-
ENSG00000272734	0.0110193	3.95731	8.48834	2.42131e-13	1.9185e-12	up	ADIRF-AS1	ADIRF antisense RNA 1 [Source:HGNC Symbol;Acc:HGNC:45127]	-	-	-
ENSG00000188856	10.5993	176.092	4.05429	5.67046e-73	3.68146e-71	up	RPSAP47	ribosomal protein SA pseudogene 47 [Source:HGNC Symbol;Acc:HGNC:36162]	-	-	-
ENSG00000136147	3.21514	14.8953	2.2119	5.53342e-11	3.62579e-10	up	PHF11	PHD finger protein 11 [Source:HGNC Symbol;Acc:HGNC:17024]	GO:0006355;GO:0006351;GO:0031965;GO:0005654;GO:0046872;GO:0008270;GO:0005634	-	KOG1084-Transcription factor TCF20[K]
ENSG00000203709	0.0969067	0.832857	3.1034	2.28533e-26	3.92453e-25	up	C1orf132	chromosome 1 open reading frame 132 [Source:HGNC Symbol;Acc:HGNC:32018]	-	-	-
ENSG00000270038	0.0772767	1.05009	3.76434	0.00171866	0.00477929	up	AL133467.4	-	-	-	-
ENSG00000088448	27.4926	119.866	2.1243	8.53937e-85	7.26846e-83	up	ANKRD10	ankyrin repeat domain 10 [Source:HGNC Symbol;Acc:HGNC:20265]	GO:0005515;GO:0060828	-	KOG0504-FOG: Ankyrin repeat[R]
ENSG00000262903	0.97295	2.11634	1.12114	0.0141078	0.0323551	up	AC027796.4	-	-	-	-
ENSG00000223466	0.0001	0.635914	12.6346	0.000185257	0.000607968	up	LINC01825	long intergenic non-protein coding RNA 1825 [Source:HGNC Symbol;Acc:HGNC:52631]	-	-	-
ENSG00000140443	25.2524	60.0242	1.24913	2.7739e-07	1.29462e-06	up	IGF1R	insulin like growth factor 1 receptor [Source:HGNC Symbol;Acc:HGNC:5465]	GO:0004714;GO:0005515;GO:0005886;GO:0007169;GO:0004713;GO:0016310;GO:0016301;GO:0016740;GO:0006468;GO:0005524;GO:0000166;GO:0004672;GO:0016020;GO:0016021;GO:0046777;GO:0042802;GO:0005887;GO:0043548;GO:0043560;GO:0043066;GO:0007165;GO:0030335;GO:0043235;GO:0006955;GO:0051262;GO:0008284;GO:0046328;GO:0045740;GO:0005158;GO:0008286;GO:0014065;GO:0048009;GO:0048015;GO:0035867;GO:0031994;GO:0043559;GO:…	K05087-ko04014 Ras signaling pathway;ko04015 Rap1 signaling pathway;ko04066 HIF-1 signaling pathway;ko04068 FoxO signaling pathway;ko04151 PI3K-Akt signaling pathway;ko04152 AMPK signaling pathway;ko04150 mTOR signaling pathway;ko04144 Endocytosis;ko04114 Oocyte meiosis;ko04510 Focal adhesion;ko04520 Adherens junction;ko04550 Signaling pathways regulating pluripotency of stem cells;ko04913 Ovaria…	KOG4258-Insulin/growth factor receptor (contains protein kinase domain)[T]
ENSG00000013619	3.68279	51.9008	3.81688	2.55678e-58	1.22312e-56	up	MAMLD1	mastermind like domain containing 1 [Source:HGNC Symbol;Acc:HGNC:2568]	GO:0016604;GO:0005813;GO:0006355;GO:0006351;GO:0005654;GO:0005794;GO:0005634;GO:0003674;GO:0005575;GO:0008584;GO:0006357	-	-
ENSG00000228008	0.2286	1.59553	2.80313	0.00156054	0.00437012	up	AC105935.1	-	-	-	-
ENSG00000113763	1.66588	4.27277	1.35889	1.83974e-10	1.15809e-09	up	UNC5A	unc-5 netrin receptor A [Source:HGNC Symbol;Acc:HGNC:12567]	GO:0033564;GO:0005886;GO:0007165;GO:0016021;GO:0016020;GO:0006915;GO:0007275;GO:0045121;GO:0042995;GO:0038007;GO:0031226;GO:0007411;GO:0031175;GO:0032809;GO:0032589	K07521-ko04360 Axon guidance	KOG1480-Netrin transmembrane receptor unc-5[T]
ENSG00000103485	102.974	209.454	1.02436	3.45361e-17	3.57731e-16	up	QPRT	quinolinate phosphoribosyltransferase [Source:HGNC Symbol;Acc:HGNC:9755]	GO:0042803;GO:0016757;GO:0003824;GO:0016740;GO:0009435;GO:0019363;GO:0004514;GO:0005737;GO:0016763;GO:0005829;GO:0070062;GO:0051259;GO:0019674;GO:0034213	K00767-ko00760 Nicotinate and nicotinamide metabolism	KOG3008-Quinolinate phosphoribosyl transferase[F]
ENSG00000107902	9.51652	24.0668	1.33854	1.55133e-18	1.74851e-17	up	LHPP	phospholysine phosphohistidine inorganic pyrophosphate phosphatase [Source:HGNC Symbol;Acc:HGNC:30042]	GO:0042803;GO:0005829;GO:0016787;GO:0046872;GO:0016607;GO:0005737;GO:0005634;GO:0000287;GO:0006470;GO:0009168;GO:0006796;GO:0016791;GO:0004427;GO:0016311;GO:0008969	K11725-ko00190 Oxidative phosphorylation	KOG3040-Predicted sugar phosphatase (HAD superfamily)[R]
ENSG00000092969	0.693357	9.20015	3.72999	4.72202e-50	1.81808e-48	up	TGFB2	transforming growth factor beta 2 [Source:HGNC Symbol;Acc:HGNC:11768]	GO:0005576;GO:0005515;GO:0042803;GO:0016049;GO:0008083;GO:0005615;GO:0023014;GO:0005125;GO:0005160;GO:0030424;GO:0001654;GO:0007507;GO:0001540;GO:0005114;GO:0034714;GO:0008285;GO:0060395;GO:0005102;GO:0031012;GO:0008284;GO:0014068;GO:0007267;GO:0002576;GO:0046982;GO:0010862;GO:0030509;GO:0048468;GO:0031093;GO:0030593;GO:0031069;GO:0009790;GO:0008283;GO:0001525;GO:0030097;GO:0008219;GO:0030307;GO:…	K13376-ko04010 MAPK signaling pathway;ko04350 TGF-beta signaling pathway;ko04390 Hippo signaling pathway;ko04068 FoxO signaling pathway;ko04060 Cytokine-cytokine receptor interaction;ko04144 Endocytosis;ko04110 Cell cycle;ko04380 Osteoclast differentiation;ko05200 Pathways in cancer;ko05206 MicroRNAs in cancer;ko05205 Proteoglycans in cancer;ko05210 Colorectal cancer;ko05212 Pancreatic cancer;ko0…	-
ENSG00000110237	12.1663	36.7006	1.59292	2.78767e-27	4.9717e-26	up	ARHGEF17	Rho guanine nucleotide exchange factor 17 [Source:HGNC Symbol;Acc:HGNC:21726]	GO:0043547;GO:0035023;GO:0005089;GO:0005085;GO:0005829;GO:0051056;GO:0043065;GO:0030036	-	-
ENSG00000102287	1.26063	49.483	5.29471	1.43104e-194	7.14116e-192	up	GABRE	gamma-aminobutyric acid type A receptor epsilon subunit [Source:HGNC Symbol;Acc:HGNC:4085]	GO:0005886;GO:0006811;GO:0034220;GO:0016020;GO:0006810;GO:0016021;GO:0030054;GO:0045202;GO:0045211;GO:0005254;GO:0006821;GO:0034707;GO:1902476;GO:0004890;GO:0005230;GO:0007165;GO:1902711;GO:0022851;GO:2001226	K05185-ko04080 Neuroactive ligand-receptor interaction;ko04727 GABAergic synapse;ko04723 Retrograde endocannabinoid signaling;ko05032 Morphine addiction;ko05033 Nicotine addiction	KOG3642-GABA receptor[T]
ENSG00000152463	0.0001	0.683349	12.7384	7.01108e-07	3.13093e-06	up	OLAH	oleoyl-ACP hydrolase [Source:HGNC Symbol;Acc:HGNC:25625]	GO:0009058;GO:0016788;GO:0006633;GO:0006631;GO:0006629;GO:0016787;GO:0004320;GO:0016295;GO:0016296;GO:0016297;GO:0008610	K01071-ko00061 Fatty acid biosynthesis	-
ENSG00000181458	11.3561	42.5635	1.90615	3.88035e-31	8.24331e-30	up	TMEM45A	transmembrane protein 45A [Source:HGNC Symbol;Acc:HGNC:25480]	GO:0016021;GO:0016020	-	-
ENSG00000101255	19.7723	53.7585	1.44301	2.56296e-20	3.2403e-19	up	TRIB3	tribbles pseudokinase 3 [Source:HGNC Symbol;Acc:HGNC:16228]	GO:0005634;GO:0051443;GO:0045717;GO:0045599;GO:0032869;GO:0032092;GO:0010827;GO:0006469;GO:0055106;GO:0031625;GO:0019901;GO:0019899;GO:0003714;GO:0031965;GO:0005730;GO:0006468;GO:0005524;GO:0004672;GO:1903507;GO:0019216;GO:0005515;GO:0006355;GO:0006351;GO:0006915;GO:0004860;GO:0005886;GO:0005829;GO:0045892;GO:0034976;GO:0070059;GO:0043405;GO:0000122;GO:0032436;GO:0031434	K19518-ko04931 Insulin resistance	KOG0583-Serine/threonine protein kinase[T]
ENSG00000187118	17.0139	35.0956	1.04457	0.000821086	0.00242055	up	CMC1	C-X9-C motif containing 1 [Source:HGNC Symbol;Acc:HGNC:28783]	GO:0005739;GO:0046872	-	KOG4624-Uncharacterized conserved protein[S]
ENSG00000257771	0.0001	3.44957	15.0741	1.12378e-11	7.78661e-11	up	LINC02395	long intergenic non-protein coding RNA 2395 [Source:HGNC Symbol;Acc:HGNC:53322]	-	-	-
ENSG00000258711	0.020446	0.310803	3.92611	5.7454e-06	2.30559e-05	up	AL358334.2	-	-	-	-
ENSG00000258713	0.0001	4.47699	15.4502	6.23878e-11	4.07225e-10	up	C20orf141	chromosome 20 open reading frame 141 [Source:HGNC Symbol;Acc:HGNC:16134]	GO:0016021;GO:0016020	-	-
ENSG00000198618	160.42	380.526	1.24614	3.79385e-16	3.7022e-15	up	PPIAP22	peptidylprolyl isomerase A pseudogene 22 [Source:HGNC Symbol;Acc:HGNC:17236]	-	-	-
ENSG00000283849	0.0207903	0.39914	4.26291	0.00104441	0.00302322	up	AC092053.2	-	-	-	-
ENSG00000221949	0.332416	1.02905	1.63025	0.000337386	0.00106124	up	LINC01465	long intergenic non-protein coding RNA 1465 [Source:HGNC Symbol;Acc:HGNC:26364]	-	-	-
ENSG00000254959	0.0001	0.594697	12.5379	6.21361e-07	2.7895e-06	up	INMT-MINDY4	INMT-MINDY4 readthrough (NMD candidate) [Source:HGNC Symbol;Acc:HGNC:41995]	GO:0008168;GO:0032259	-	-
ENSG00000204580	17.158	40.7024	1.24624	4.52465e-14	3.76438e-13	up	DDR1	discoidin domain receptor tyrosine kinase 1 [Source:HGNC Symbol;Acc:HGNC:2730]	GO:0005887;GO:0038062;GO:0038063;GO:0004714;GO:0005576;GO:0005515;GO:0005886;GO:0018108;GO:0007169;GO:0004713;GO:0016310;GO:0016301;GO:0016740;GO:0006468;GO:0005524;GO:0000166;GO:0004672;GO:0046872;GO:0016020;GO:0016021;GO:0005615;GO:0070062;GO:0007565;GO:0007155;GO:0046777;GO:0030198;GO:0044319;GO:0043235;GO:0005518;GO:0038083;GO:0007595;GO:0010715;GO:0014909;GO:0061302;GO:0061564;GO:1990138;GO:…	-	KOG1094-Discoidin domain receptor DDR1[T]
ENSG00000179046	0.0001	7.41228	16.1776	1.31041e-16	1.30887e-15	up	TRIML2	tripartite motif family like 2 [Source:HGNC Symbol;Acc:HGNC:26378]	GO:0032526;GO:0010033;GO:0005515;GO:0016567;GO:0016740	-	KOG2177-Predicted E3 ubiquitin ligase[O]
ENSG00000158092	17.8813	36.2818	1.0208	1.11655e-05	4.32912e-05	up	NCK1	NCK adaptor protein 1 [Source:HGNC Symbol;Acc:HGNC:7664]	GO:0005515;GO:0005783;GO:0005737;GO:0005634;GO:0004860;GO:0038096;GO:0005886;GO:0045944;GO:0005829;GO:0045296;GO:0050852;GO:0006417;GO:0042102;GO:0006469;GO:0005102;GO:0042110;GO:0030971;GO:0048010;GO:0008093;GO:0030838;GO:1902237;GO:0030159;GO:0060548;GO:0005070;GO:0007172;GO:0033137;GO:1903912;GO:1903898;GO:0000164;GO:1990441;GO:0030674;GO:0071074;GO:0036493;GO:0070262;GO:1903676;GO:1903679;GO:…	K07365-ko04012 ErbB signaling pathway;ko04660 T cell receptor signaling pathway;ko04360 Axon guidance;ko05130 Pathogenic Escherichia coli infection	KOG4226-Adaptor protein NCK/Dock, contains SH2 and SH3 domains[T]
ENSG00000122176	0.167623	2.17096	3.69504	3.86902e-21	5.12046e-20	up	FMOD	fibromodulin [Source:HGNC Symbol;Acc:HGNC:3774]	GO:0005615;GO:0030199;GO:0005576;GO:0005578;GO:0031012;GO:0043202;GO:0005796;GO:0018146;GO:0042340;GO:0007181	-	KOG0619-FOG: Leucine rich repeat[R]
ENSG00000165215	0.165212	2.95367	4.16012	2.17635e-12	1.60127e-11	up	CLDN3	claudin 3 [Source:HGNC Symbol;Acc:HGNC:2045]	GO:0016328;GO:0016327;GO:0005923;GO:0005737;GO:0045471;GO:0016338;GO:0003382;GO:0042802;GO:0005886;GO:0005198;GO:0016021;GO:0016020;GO:0030054;GO:0007165;GO:0070062;GO:0051291;GO:0001666;GO:0005887;GO:0004888;GO:0051260;GO:0070830	K06087-ko04514 Cell adhesion molecules (CAMs);ko04530 Tight junction;ko04670 Leukocyte transendothelial migration;ko05160 Hepatitis C	-
ENSG00000126709	10.8225	27.9022	1.36635	2.5721e-12	1.88082e-11	up	IFI6	interferon alpha inducible protein 6 [Source:HGNC Symbol;Acc:HGNC:4054]	GO:0016021;GO:0016020;GO:0005886;GO:0005515;GO:0006955;GO:0005739;GO:2001240;GO:0060337;GO:0001836;GO:0043154;GO:0051902	-	-
ENSG00000177410	51.218	124.849	1.28547	5.42057e-17	5.55145e-16	up	ZFAS1	ZNFX1 antisense RNA 1 [Source:HGNC Symbol;Acc:HGNC:33101]	-	-	-
ENSG00000106333	23.8131	733.731	4.94542	8.29952e-171	3.0612e-168	up	PCOLCE	procollagen C-endopeptidase enhancer [Source:HGNC Symbol;Acc:HGNC:8738]	GO:0005615;GO:0006508;GO:0005576;GO:0005515;GO:0005518;GO:0008201;GO:0010952;GO:0070062;GO:0031012;GO:0016504;GO:0007275	-	-
ENSG00000174358	0.0001	0.24622	11.2657	3.94815e-07	1.81701e-06	up	SLC6A19	solute carrier family 6 member 19 [Source:HGNC Symbol;Acc:HGNC:27960]	GO:0055085;GO:0015293;GO:0016021;GO:0016020;GO:0006810;GO:0005328;GO:0006836;GO:0031526;GO:0015804;GO:0007584;GO:0015175;GO:0003333;GO:0005887;GO:0005886;GO:0070062;GO:0006865;GO:0015171	K05334-ko04974 Protein digestion and absorption;ko04978 Mineral absorption	KOG3659-Sodium-neurotransmitter symporter[T]
ENSG00000129103	112.791	230.718	1.03247	5.78971e-18	6.29962e-17	up	SUMF2	sulfatase modifying factor 2 [Source:HGNC Symbol;Acc:HGNC:20415]	GO:0005783;GO:0042803;GO:0046872;GO:0005788;GO:0043687	-	-
ENSG00000274471	0.0001	2.9162	14.8318	2.80689e-10	1.74063e-09	up	AC242376.2	-	-	-	-
ENSG00000230997	0.0001	1.40965	13.7831	0.000502821	0.00153697	up	RAB42P1	RAB42, member RAS oncogene family, pseudogene 1 [Source:HGNC Symbol;Acc:HGNC:19799]	-	-	-
ENSG00000111291	0.0840327	0.623761	2.89197	0.0113221	0.0265524	up	GPRC5D	G protein-coupled receptor class C group 5 member D [Source:HGNC Symbol;Acc:HGNC:13310]	GO:0005886;GO:0007165;GO:0004871;GO:0007186;GO:0004930;GO:0016021;GO:0016020	-	-
ENSG00000174827	0.674216	2.7213	2.01301	4.96749e-08	2.50045e-07	up	PDZK1	PDZ domain containing 1 [Source:HGNC Symbol;Acc:HGNC:8821]	GO:0005515;GO:0005886;GO:0016020;GO:0070062;GO:0008283;GO:0090314;GO:0015893;GO:0031526;GO:0030165;GO:0005215;GO:0015879;GO:0044070;GO:0006810;GO:0034767;GO:0045121;GO:0031528;GO:0016324;GO:0032403;GO:0005124	-	-
ENSG00000128274	4.2699	10.7259	1.32882	1.15049e-07	5.57715e-07	up	A4GALT	alpha 1,4-galactosyltransferase (P blood group) [Source:HGNC Symbol;Acc:HGNC:18149]	GO:0001576;GO:0050512;GO:0015643;GO:0008378;GO:0006629;GO:0005794;GO:0016757;GO:0016740;GO:0016021;GO:0016020;GO:0000139;GO:0006486;GO:0070062;GO:0030173;GO:0006688;GO:0007009	K01988-ko00603 Glycosphingolipid biosynthesis - globo series	KOG1928-Alpha-1,4-N-acetylglucosaminyltransferase[G]
ENSG00000176463	2.35572	19.1165	3.02058	7.54758e-54	3.22834e-52	up	SLCO3A1	solute carrier organic anion transporter family member 3A1 [Source:HGNC Symbol;Acc:HGNC:10952]	GO:0005886;GO:0006811;GO:0016020;GO:0005215;GO:0006810;GO:0016021;GO:0015347;GO:0043252	-	KOG3626-Organic anion transporter[Q]
ENSG00000273129	0.0326177	3.76078	6.84923	6.74596e-09	3.71773e-08	up	PACERR	PTGS2 antisense NFKB1 complex-mediated expression regulator RNA [Source:HGNC Symbol;Acc:HGNC:50552]	-	-	-
ENSG00000147677	126.939	296.221	1.22253	2.11101e-08	1.10296e-07	up	EIF3H	eukaryotic translation initiation factor 3 subunit H [Source:HGNC Symbol;Acc:HGNC:3273]	GO:0071541;GO:0005852;GO:0006413;GO:0003743;GO:0005515;GO:0033290;GO:0016282;GO:0006446;GO:0006412;GO:0001731;GO:0016020;GO:0005737;GO:0003723;GO:0005829;GO:0070062	K03247-ko03013 RNA transport;ko05162 Measles	KOG1560-Translation initiation factor 3, subunit h (eIF-3h)[J]
ENSG00000147676	0.946315	15.6107	4.04407	4.02912e-64	2.20045e-62	up	MAL2	mal, T-cell differentiation protein 2 (gene/pseudogene) [Source:HGNC Symbol;Acc:HGNC:13634]	GO:0016020;GO:0016021;GO:0045056;GO:0045121;GO:0005515;GO:0005886;GO:0005737;GO:0048471;GO:0070062;GO:0012505;GO:0016324;GO:0008104;GO:0042552;GO:0019911;GO:0001766	-	-
ENSG00000233058	0.105548	2.3396	4.47029	1.27167e-17	1.35471e-16	up	LINC00884	long intergenic non-protein coding RNA 884 [Source:HGNC Symbol;Acc:HGNC:48570]	-	-	-
ENSG00000063046	319.768	821.529	1.36129	2.17943e-26	3.74773e-25	up	EIF4B	eukaryotic translation initiation factor 4B [Source:HGNC Symbol;Acc:HGNC:3285]	GO:0005515;GO:0006413;GO:0006412;GO:0003743;GO:0003723;GO:0003676;GO:0005829;GO:0000289;GO:0097010;GO:0006446;GO:0016281;GO:0002181;GO:0004386;GO:0033592;GO:0034057;GO:0043024;GO:0001731;GO:0005844;GO:0043025;GO:0030425	K03258-ko03013 RNA transport;ko04151 PI3K-Akt signaling pathway;ko04150 mTOR signaling pathway;ko05205 Proteoglycans in cancer	KOG0118-FOG: RRM domain[R]
ENSG00000112175	0.200077	14.0085	6.12961	5.44969e-91	5.37576e-89	up	BMP5	bone morphogenetic protein 5 [Source:HGNC Symbol;Acc:HGNC:1072]	GO:0031982;GO:0005615;GO:1905069;GO:0061384;GO:0060710;GO:0060411;GO:0060037;GO:0048738;GO:0030902;GO:0030539;GO:0021502;GO:0007389;GO:0003344;GO:0003272;GO:0001501;GO:0005576;GO:0008083;GO:0007275;GO:0005125;GO:0030154;GO:0005575;GO:0060395;GO:0001503;GO:0045944;GO:0042981;GO:0051216;GO:0005160;GO:0030509;GO:0043408;GO:0008285;GO:0010719;GO:1902042;GO:1900006;GO:0043569;GO:0071676;GO:0010862;GO:…	K04663-ko04350 TGF-beta signaling pathway;ko04390 Hippo signaling pathway	KOG3900-Transforming growth factor beta, bone morphogenetic protein and related proteins[T]
ENSG00000144655	8.53253	22.8255	1.4196	1.35775e-25	2.25259e-24	up	CSRNP1	cysteine and serine rich nuclear protein 1 [Source:HGNC Symbol;Acc:HGNC:14300]	GO:0005634;GO:0060325;GO:0060021;GO:0048705;GO:0048008;GO:0045944;GO:0009791;GO:0043565;GO:0006355;GO:0003700;GO:0001228;GO:0005515;GO:0006351;GO:0003677;GO:0006915;GO:0003674	-	KOG3813-Uncharacterized conserved protein (tumor-suppressor AXUD1 in humans)[R]
ENSG00000224635	0.1174	0.896299	2.93255	4.44527e-06	1.80809e-05	up	AL391095.1	-	-	-	-
ENSG00000259673	0.898594	2.71288	1.59408	1.69781e-09	9.827e-09	up	IQCH-AS1	IQCH antisense RNA 1 [Source:HGNC Symbol;Acc:HGNC:44104]	-	-	-
ENSG00000102981	1.64577	4.28338	1.37999	1.51819e-05	5.79715e-05	up	PARD6A	par-6 family cell polarity regulator alpha [Source:HGNC Symbol;Acc:HGNC:15943]	GO:0005515;GO:0005886;GO:0051301;GO:0016020;GO:0005737;GO:0005634;GO:0007049;GO:0030054;GO:0005856;GO:0042995;GO:0005813;GO:0005815;GO:0005923;GO:0005829;GO:0060071;GO:0001726;GO:0008134;GO:0030742;GO:0034451;GO:0017048;GO:0007179;GO:0007098;GO:0045217;GO:0016032;GO:0070830;GO:1904781;GO:0045177;GO:0043234;GO:0005938;GO:0001933;GO:0005080	K06093-ko04015 Rap1 signaling pathway;ko04390 Hippo signaling pathway;ko04391 Hippo signaling pathway -fly;ko04144 Endocytosis;ko04530 Tight junction;ko04360 Axon guidance	KOG3606-Cell polarity protein PAR6[T]
ENSG00000273203	0.02722	0.927279	5.09026	3.66916e-09	2.06548e-08	up	AC006946.2	-	-	-	-
ENSG00000139155	0.0001	0.572039	12.4819	1.81656e-05	6.8613e-05	up	SLCO1C1	solute carrier organic anion transporter family member 1C1 [Source:HGNC Symbol;Acc:HGNC:13819]	GO:0016020;GO:0005215;GO:0006810;GO:0015349;GO:0070327;GO:0008514;GO:0015711;GO:0005886;GO:0006811;GO:0016021;GO:0043252	K08747-ko04919 Thyroid hormone signaling pathway	KOG3626-Organic anion transporter[Q]
ENSG00000139154	13.3796	30.1118	1.17029	2.86199e-10	1.77393e-09	up	AEBP2	AE binding protein 2 [Source:HGNC Symbol;Acc:HGNC:24051]	GO:0005634;GO:0003676;GO:0035098;GO:0006355;GO:0000122;GO:0003714;GO:0003677;GO:0001078;GO:0000978;GO:0016569;GO:0006351;GO:0046872;GO:0005654;GO:0045814	-	KOG1721-FOG: Zn-finger[R]
ENSG00000143382	3.37385	28.2168	3.06408	4.24555e-44	1.36771e-42	up	ADAMTSL4	ADAMTS like 4 [Source:HGNC Symbol;Acc:HGNC:19706]	GO:0006508;GO:0005576;GO:0005515;GO:0006915;GO:0005578;GO:0004222;GO:0031012;GO:0008233;GO:0005575;GO:0043065;GO:0002020;GO:0005788;GO:0036066;GO:0005615;GO:0005614;GO:0030198;GO:0002064	-	KOG3538-Disintegrin metalloproteinases with thrombospondin repeats[O]
ENSG00000024422	3.12443	33.7802	3.43451	2.49121e-27	4.45859e-26	up	EHD2	EH domain containing 2 [Source:HGNC Symbol;Acc:HGNC:3243]	GO:0048471;GO:0016020;GO:0019898;GO:0005901;GO:0005886;GO:0005829;GO:2001137;GO:1901741;GO:0097320;GO:0072659;GO:0030866;GO:0006897;GO:0019904;GO:0015630;GO:0032456;GO:0030036;GO:0045171;GO:0005509;GO:0016787;GO:0005524;GO:0000166;GO:0046872;GO:0005525;GO:0005737;GO:0005515;GO:0005768;GO:0070062;GO:0010008;GO:0055038;GO:0005634;GO:0007596;GO:0003676	K12469-ko04144 Endocytosis	KOG1954-Endocytosis/signaling protein EHD1[TU]
ENSG00000111886	0.319434	1.68328	2.39769	9.15953e-06	3.59239e-05	up	GABRR2	gamma-aminobutyric acid type A receptor rho2 subunit [Source:HGNC Symbol;Acc:HGNC:4091]	GO:0007601;GO:0007214;GO:0019904;GO:0004890;GO:0005886;GO:0006811;GO:0016020;GO:0006810;GO:0016021;GO:0030054;GO:0045202;GO:0045211;GO:0005254;GO:0006821;GO:0034707;GO:1902476;GO:0005230;GO:0034220;GO:0005887;GO:1902711;GO:0007165;GO:0007268	K05190-ko04080 Neuroactive ligand-receptor interaction;ko04727 GABAergic synapse;ko04723 Retrograde endocannabinoid signaling;ko05032 Morphine addiction;ko05033 Nicotine addiction	KOG3643-GABA receptor[T]
ENSG00000228630	4.26101	18.9677	2.15428	3.87725e-28	7.20262e-27	up	HOTAIR	HOX transcript antisense RNA [Source:HGNC Symbol;Acc:HGNC:33510]	-	-	-
ENSG00000169508	0.0297127	0.727542	4.61388	1.2482e-05	4.81825e-05	up	GPR183	G protein-coupled receptor 183 [Source:HGNC Symbol;Acc:HGNC:3128]	GO:0061470;GO:0060326;GO:0036145;GO:0030890;GO:0030595;GO:0030316;GO:0010818;GO:0006959;GO:0002407;GO:0002313;GO:0002250;GO:0008142;GO:0007165;GO:0004871;GO:0005886;GO:0007186;GO:0004930;GO:0016021;GO:0016020;GO:0002376;GO:0005887;GO:0006955;GO:0070374;GO:0002312;GO:2000458	-	-
ENSG00000123395	37.2008	93.1056	1.32353	6.40733e-12	4.52209e-11	up	ATG101	autophagy related 101 [Source:HGNC Symbol;Acc:HGNC:25679]	GO:0016241;GO:0005515;GO:0006914;GO:0005737;GO:0042802;GO:0005829;GO:0005789;GO:0032403;GO:0016236;GO:0000045;GO:0000407	K19730-ko04211 Longevity regulating pathway - mammal	KOG4493-Uncharacterized conserved protein[S]
ENSG00000283445	0.0001	0.556528	12.4422	1.903e-07	9.03066e-07	up	AL136985.3	-	-	-	-
ENSG00000189143	0.226304	2.69766	3.57537	8.26603e-15	7.31723e-14	up	CLDN4	claudin 4 [Source:HGNC Symbol;Acc:HGNC:2046]	GO:0016328;GO:0016327;GO:0016324;GO:0009925;GO:0005923;GO:0005886;GO:0032570;GO:0007623;GO:0007565;GO:0005198;GO:0016021;GO:0016020;GO:0030054;GO:0007165;GO:0005887;GO:0042802;GO:0016338;GO:0004888;GO:0061436	K06087-ko04514 Cell adhesion molecules (CAMs);ko04530 Tight junction;ko04670 Leukocyte transendothelial migration;ko05160 Hepatitis C	-
ENSG00000226564	0.548848	3.37614	2.62089	1.31921e-05	5.07695e-05	up	FTH1P20	ferritin heavy chain 1 pseudogene 20 [Source:HGNC Symbol;Acc:HGNC:37639]	-	-	-
ENSG00000187098	3.52819	31.2045	3.14475	2.47119e-46	8.44186e-45	up	MITF	melanogenesis associated transcription factor [Source:HGNC Symbol;Acc:HGNC:7105]	GO:0006355;GO:0006351;GO:0003700;GO:0003677;GO:0006357;GO:0042981;GO:0045670;GO:0006366;GO:0046983;GO:0005634;GO:0007275;GO:0045893;GO:0030318;GO:0043473;GO:0097531;GO:0005515;GO:0000978;GO:0045944;GO:0005654;GO:0000122;GO:0043234;GO:0070888;GO:0010628;GO:0001077;GO:0006461;GO:0016925;GO:0001227;GO:2000144;GO:2001141	K09455-ko04916 Melanogenesis;ko04380 Osteoclast differentiation;ko05200 Pathways in cancer;ko05218 Melanoma	KOG1318-Helix loop helix transcription factor EB[K]
ENSG00000162241	3.89356	14.0184	1.84816	7.4373e-19	8.56467e-18	up	SLC25A45	solute carrier family 25 member 45 [Source:HGNC Symbol;Acc:HGNC:27442]	GO:0005739;GO:0005743;GO:0055085;GO:0016021;GO:0016020;GO:0006810;GO:0022857	-	KOG0758-Mitochondrial carnitine-acylcarnitine carrier protein[C]
ENSG00000158525	0.033532	0.769637	4.52057	3.94581e-06	1.615e-05	up	CPA5	carboxypeptidase A5 [Source:HGNC Symbol;Acc:HGNC:15722]	GO:0006508;GO:0004180;GO:0005576;GO:0008233;GO:0016787;GO:0046872;GO:0008270;GO:0004181;GO:0008237;GO:0005615	-	KOG2650-Zinc carboxypeptidase[S]
ENSG00000175318	0.00779067	0.121152	3.95892	0.0168352	0.0378728	up	GRAMD2	GRAM domain containing 2 [Source:HGNC Symbol;Acc:HGNC:27287]	GO:0016021;GO:0016020	-	-
ENSG00000090530	2.64272	63.0784	4.57705	4.12968e-203	2.28479e-200	up	P3H2	prolyl 3-hydroxylase 2 [Source:HGNC Symbol;Acc:HGNC:19317]	GO:0005604;GO:0031418;GO:0016705;GO:0005506;GO:0005794;GO:0005783;GO:0055114;GO:0016491;GO:0046872;GO:0051213;GO:0008285;GO:0005788;GO:0032963;GO:0019797;GO:0019511	-	KOG4459-Membrane-associated proteoglycan Leprecan[S]
ENSG00000197603	6.54714	13.2432	1.01631	9.7567e-12	6.79551e-11	up	C5orf42	chromosome 5 open reading frame 42 [Source:HGNC Symbol;Acc:HGNC:25801]	GO:0016021;GO:0016020;GO:0042995;GO:0005929;GO:0030030;GO:0060271;GO:0035869;GO:1904491;GO:0060976;GO:0060021;GO:0042733;GO:0021549;GO:0007507;GO:0003281;GO:0003279;GO:0001822;GO:0001736	-	-
ENSG00000230176	0.088167	1.62708	4.2059	8.03556e-05	0.000278541	up	LINC01433	long intergenic non-protein coding RNA 1433 [Source:HGNC Symbol;Acc:HGNC:50746]	-	-	-
ENSG00000134802	0.742622	57.2468	6.26842	1.45575e-143	3.43045e-141	up	SLC43A3	solute carrier family 43 member 3 [Source:HGNC Symbol;Acc:HGNC:17466]	GO:0055085;GO:0016021;GO:0016020;GO:0003674;GO:0008150;GO:0005575	-	-
ENSG00000248713	0.0001	0.128704	10.3298	3.52434e-07	1.63051e-06	up	AC083902.2	-	-	-	-
ENSG00000177202	0.0001	0.275895	11.4299	0.0116448	0.0272491	up	SPACA4	sperm acrosome associated 4 [Source:HGNC Symbol;Acc:HGNC:16441]	GO:0005886;GO:0007155;GO:0016020;GO:0031225;GO:0031410;GO:0005576;GO:0006501;GO:0001669	-	-
ENSG00000249572	2.36954	5.57923	1.23546	0.00141671	0.00400259	up	AC034231.1	-	-	-	-
ENSG00000270946	0.0001	2.14058	14.3857	2.53787e-09	1.44623e-08	up	CT45A9	cancer/testis antigen family 45 member A9 [Source:HGNC Symbol;Acc:HGNC:51262]	-	-	-
ENSG00000165804	13.9068	34.2199	1.29905	7.11153e-12	5.00244e-11	up	ZNF219	zinc finger protein 219 [Source:HGNC Symbol;Acc:HGNC:13011]	GO:0005515;GO:0003700;GO:0006355;GO:0006351;GO:0003677;GO:0005634;GO:0007186;GO:0046872;GO:0016021;GO:0003676;GO:0004969;GO:0001505;GO:0000978;GO:0001078;GO:0000122;GO:0007165;GO:0007275;GO:0045892	-	KOG1721-FOG: Zn-finger[R]
ENSG00000165807	0.097881	0.951819	3.28159	0.000104623	0.000357597	up	PPP1R36	protein phosphatase 1 regulatory subunit 36 [Source:HGNC Symbol;Acc:HGNC:20097]	GO:0004864;GO:0019902;GO:0010923	-	-
ENSG00000221869	4.00968	30.5191	2.92815	1.14024e-66	6.50651e-65	up	CEBPD	CCAAT/enhancer binding protein delta [Source:HGNC Symbol;Acc:HGNC:1835]	GO:0005634;GO:0048839;GO:0045944;GO:0045892;GO:0045669;GO:0045444;GO:0006357;GO:0002244;GO:0046982;GO:0044212;GO:0043565;GO:0042803;GO:0003677;GO:0001077;GO:0000978;GO:0005515;GO:0006355;GO:0006351;GO:0003700;GO:0005654;GO:0006366	-	-
ENSG00000127666	4.38307	25.6021	2.54625	3.50659e-35	8.71512e-34	up	TICAM1	toll like receptor adaptor molecule 1 [Source:HGNC Symbol;Acc:HGNC:18348]	GO:0097190;GO:0071222;GO:0051607;GO:0051092;GO:0050871;GO:0045429;GO:0045359;GO:0045080;GO:0043496;GO:0043330;GO:0043123;GO:0035666;GO:0032816;GO:0032760;GO:0032755;GO:0032496;GO:0032481;GO:0032092;GO:0031663;GO:0031398;GO:0030890;GO:0010508;GO:0002756;GO:0002281;GO:0004871;GO:0007165;GO:0006915;GO:0031410;GO:0002376;GO:0006954;GO:0045087;GO:0005515;GO:0005829;GO:0010008;GO:0005776;GO:0007249;GO:…	K05842-ko04064 NF-kappa B signaling pathway;ko04620 Toll-like receptor signaling pathway;ko05133 Pertussis;ko05164 Influenza A;ko05161 Hepatitis B;ko05160 Hepatitis C;ko05168 Herpes simplex infection;ko05142 Chagas disease (American trypanosomiasis)	-
ENSG00000276048	0.0001	1.29029	13.6554	0.00313121	0.00825282	up	Six3os1_5	Six3os1 conserved region 5 [Source:RFAM;Acc:RF02250]	-	-	-
ENSG00000198824	16.0765	47.4167	1.56044	1.39113e-19	1.67952e-18	up	CHAMP1	chromosome alignment maintaining phosphoprotein 1 [Source:HGNC Symbol;Acc:HGNC:20311]	GO:0016604;GO:0005515;GO:0005694;GO:0005654;GO:0046872;GO:0005737;GO:0005634;GO:0003676;GO:0005856;GO:0005819;GO:0000775;GO:0000776;GO:0000777;GO:0051315;GO:0035372;GO:0034501;GO:0000793;GO:0031134	-	-
ENSG00000204262	2.7982	55.929	4.32103	3.67136e-159	1.11233e-156	up	COL5A2	collagen type V alpha 2 chain [Source:HGNC Symbol;Acc:HGNC:2210]	GO:0031012;GO:0005615;GO:0005581;GO:0071230;GO:0043588;GO:0030199;GO:0001503;GO:0001501;GO:0046332;GO:0005576;GO:0046872;GO:0005578;GO:0005201;GO:0003674;GO:0030574;GO:0030198;GO:0005788;GO:0048592;GO:1903225;GO:0005588	K19721-ko04974 Protein digestion and absorption	KOG3544-Collagens (type IV and type XIII), and related proteins[W]
ENSG00000224389	1.0447	84.009	6.32938	2.36339e-210	1.4321e-207	up	C4B	complement C4B (Chido blood group) [Source:HGNC Symbol;Acc:HGNC:1324]	GO:0005576;GO:0010951;GO:0005615;GO:0006954;GO:0006956;GO:0004866;GO:0006508;GO:0030054;GO:0045202;GO:0002376;GO:0045087;GO:0030425;GO:0042995;GO:0004252;GO:0005886;GO:0030424;GO:0070062;GO:0072562;GO:0006958;GO:0030449;GO:2000427;GO:0008228;GO:0044216;GO:0001848;GO:0030246;GO:0032490	K03989-ko04610 Complement and coagulation cascades;ko05322 Systemic lupus erythematosus;ko05133 Pertussis;ko05150 Staphylococcus aureus infection	KOG1366-Alpha-macroglobulin[O]
ENSG00000224388	0.0001	2.65364	14.6957	2.3738e-05	8.82123e-05	up	BACE2-IT1	BACE2 intronic transcript 1 [Source:HGNC Symbol;Acc:HGNC:16024]	-	-	-
ENSG00000268104	0.0001	0.349356	11.7705	1.2675e-07	6.11873e-07	up	SLC6A14	solute carrier family 6 member 14 [Source:HGNC Symbol;Acc:HGNC:11047]	GO:0031526;GO:0003333;GO:0055085;GO:0015293;GO:0016021;GO:0016020;GO:0006810;GO:0005328;GO:0006836;GO:0005886;GO:0005887;GO:0070062;GO:0006865;GO:0031982;GO:0015171;GO:0009636;GO:0006520;GO:0005215	-	KOG3659-Sodium-neurotransmitter symporter[T]
ENSG00000272347	0.261917	0.756642	1.5305	0.00702955	0.0172902	up	AC116351.2	-	-	-	-
ENSG00000110042	0.892584	23.0895	4.69311	1.22006e-64	6.76483e-63	up	DTX4	deltex E3 ubiquitin ligase 4 [Source:HGNC Symbol;Acc:HGNC:29151]	GO:0046872;GO:0016567;GO:0016740;GO:0008270;GO:0005737;GO:0007219;GO:0005829;GO:0004842;GO:0032479	K06058-ko04330 Notch signaling pathway	-
ENSG00000110047	22.7408	47.1096	1.05074	1.26681e-11	8.73718e-11	up	EHD1	EH domain containing 1 [Source:HGNC Symbol;Acc:HGNC:3242]	GO:0005515;GO:0005886;GO:0005509;GO:0005524;GO:0000166;GO:0046872;GO:0005525;GO:0015031;GO:0016020;GO:0006810;GO:0031901;GO:0006886;GO:0042995;GO:0005768;GO:0060271;GO:0005929;GO:0045296;GO:0006897;GO:0070062;GO:0030030;GO:0010008;GO:0055038;GO:0060170;GO:0031175;GO:0007596;GO:0042632;GO:0051260;GO:0017137;GO:0005811;GO:0032456;GO:1901741;GO:0020018;GO:0034383;GO:0010886;GO:1990090;GO:2001137;GO:…	K12483-ko04144 Endocytosis	KOG1954-Endocytosis/signaling protein EHD1[TU]
ENSG00000079739	62.1914	139.196	1.16233	4.70941e-25	7.53802e-24	up	PGM1	phosphoglucomutase 1 [Source:HGNC Symbol;Acc:HGNC:8905]	GO:0005515;GO:0015629;GO:0005975;GO:0006096;GO:0000287;GO:0016853;GO:0046872;GO:0005737;GO:0016868;GO:0005576;GO:0071704;GO:0006094;GO:0005829;GO:0070062;GO:0006006;GO:0043312;GO:1904813;GO:1904724;GO:0005978;GO:0005980;GO:0019388;GO:0004614	K01835-ko00010 Glycolysis / Gluconeogenesis;ko00030 Pentose phosphate pathway;ko00052 Galactose metabolism;ko00500 Starch and sucrose metabolism;ko00520 Amino sugar and nucleotide sugar metabolism;ko00230 Purine metabolism;ko00521 Streptomycin biosynthesis	-
ENSG00000180178	1.16494	2.52905	1.11835	4.24138e-06	1.72958e-05	up	FAR2P1	fatty acyl-CoA reductase 2 pseudogene 1 [Source:HGNC Symbol;Acc:HGNC:49284]	-	-	-
ENSG00000149177	9.08598	19.5191	1.10317	4.55334e-29	8.87205e-28	up	PTPRJ	protein tyrosine phosphatase, receptor type J [Source:HGNC Symbol;Acc:HGNC:9673]	GO:0005515;GO:0004721;GO:0005886;GO:0016311;GO:0016791;GO:0006470;GO:0004725;GO:0016787;GO:0016021;GO:0016020;GO:0030054;GO:0042995;GO:0070062;GO:0050852;GO:0035335;GO:0008285;GO:0005887;GO:0043312;GO:0035579;GO:0009986;GO:0045785;GO:0030308;GO:0043116;GO:0048008;GO:0005911;GO:0030155;GO:0008013;GO:0045295;GO:0070097;GO:0019901;GO:0051897;GO:0010642;GO:0051898;GO:0030336;GO:0051019;GO:0001772;GO:…	K05698-ko04520 Adherens junction	KOG0791-Protein tyrosine phosphatase, contains fn3 domain[T]
ENSG00000149179	29.9615	64.5631	1.1076	2.69989e-07	1.26078e-06	up	C11orf49	chromosome 11 open reading frame 49 [Source:HGNC Symbol;Acc:HGNC:28720]	GO:0005515	-	-
ENSG00000259470	0.0001	0.142778	10.4796	0.0175831	0.039326	up	KRT8P9	keratin 8 pseudogene 9 [Source:HGNC Symbol;Acc:HGNC:33363]	-	-	-
ENSG00000130052	4.09076	13.6858	1.74223	1.0726e-26	1.87099e-25	up	STARD8	StAR related lipid transfer domain containing 8 [Source:HGNC Symbol;Acc:HGNC:19161]	GO:0008289;GO:0043547;GO:0007165;GO:0030054;GO:0005925;GO:0005096;GO:0005829;GO:0051056	-	KOG2200-Tumour suppressor protein p122-RhoGAP/DLC1[T]
ENSG00000260077	3.40558	6.94776	1.02865	1.03143e-07	5.02487e-07	up	AC104794.2	-	-	-	-
ENSG00000103978	14.3565	29.2999	1.02919	4.22666e-15	3.80774e-14	up	TMEM87A	transmembrane protein 87A [Source:HGNC Symbol;Acc:HGNC:24522]	GO:0016021;GO:0016020	-	KOG2568-Predicted membrane protein[S]
ENSG00000203812	8.0312	90.5747	3.49542	5.49204e-55	2.40572e-53	up	HIST2H2AA3	histone cluster 2 H2A family member a3 [Source:HGNC Symbol;Acc:HGNC:4736]	GO:0005694;GO:0000786;GO:0046982;GO:0003677;GO:0005634;GO:0000790;GO:0003674;GO:0008150;GO:0070062;GO:0006342	K11251-ko05322 Systemic lupus erythematosus;ko05034 Alcoholism	KOG1756-Histone 2A[B]
ENSG00000203811	1.33054	4.22244	1.66606	2.48462e-08	1.28812e-07	up	HIST2H3C	histone cluster 2 H3 family member c [Source:HGNC Symbol;Acc:HGNC:20503]	GO:0005634;GO:0000785;GO:0000122;GO:0003682;GO:0060964;GO:0005515;GO:0005694;GO:0000786;GO:0006334;GO:0046982;GO:0003677;GO:0005576;GO:0070062;GO:0044267;GO:0005654;GO:0045815;GO:0042393;GO:0007596;GO:0000183;GO:0045814;GO:0006325	K11253-ko05202 Transcriptional misregulation in cancers;ko05322 Systemic lupus erythematosus;ko05034 Alcoholism	KOG1745-Histones H3 and H4[B]
ENSG00000203814	0.506805	3.37155	2.73391	4.30086e-13	3.3371e-12	up	HIST2H2BF	histone cluster 2 H2B family member f [Source:HGNC Symbol;Acc:HGNC:24700]	GO:0005694;GO:0000786;GO:0046982;GO:0003677;GO:0005654;GO:0005829;GO:0005634;GO:0003674;GO:0070062;GO:0006334	K11252-ko05203 Viral carcinogenesis;ko05322 Systemic lupus erythematosus;ko05034 Alcoholism	KOG1744-Histone H2B[B]
ENSG00000203819	5.66357	13.8087	1.28579	4.64522e-08	2.34658e-07	up	HIST2H2BC	histone cluster 2 H2B family member c (pseudogene) [Source:NCBI gene;Acc:337873]	-	-	-
ENSG00000140280	3.65722	21.8418	2.57827	9.39897e-41	2.76536e-39	up	LYSMD2	LysM domain containing 2 [Source:HGNC Symbol;Acc:HGNC:28571]	-	-	-
ENSG00000140287	0.00806167	0.159148	4.30314	0.00360576	0.00941583	up	HDC	histidine decarboxylase [Source:HGNC Symbol;Acc:HGNC:4855]	GO:0006548;GO:0001694;GO:0004398;GO:0016831;GO:0005515;GO:0016829;GO:0003824;GO:0030170;GO:0019752;GO:0006520;GO:0005829;GO:0042423;GO:0006547	K01590-ko00340 Histidine metabolism	KOG0628-Aromatic-L-amino-acid/L-histidine decarboxylase[E]
ENSG00000140284	9.4776	39.9273	2.07478	6.13646e-54	2.62917e-52	up	SLC27A2	solute carrier family 27 member 2 [Source:HGNC Symbol;Acc:HGNC:10996]	GO:0005783;GO:0005777;GO:0005739;GO:0042760;GO:0015908;GO:0001676;GO:0000038;GO:0031957;GO:0015245;GO:0004467;GO:0016874;GO:0006631;GO:0008152;GO:0006629;GO:0003824;GO:0005789;GO:0005524;GO:0000166;GO:0016021;GO:0016020;GO:0005886;GO:0005778;GO:0005788;GO:0070062;GO:0005102;GO:0043312;GO:0035579;GO:0030176;GO:0019899;GO:0005779;GO:0006699;GO:0001561;GO:0097089;GO:0050197;GO:0070251;GO:0102391;GO:…	K08746-ko04146 Peroxisome;ko03320 PPAR signaling pathway;ko04931 Insulin resistance	KOG1179-Very long-chain acyl-CoA synthetase/fatty acid transporter[I]
ENSG00000153246	0.0001	0.650803	12.668	8.64656e-15	7.62756e-14	up	PLA2R1	phospholipase A2 receptor 1 [Source:HGNC Symbol;Acc:HGNC:9042]	GO:0090238;GO:0006898;GO:0043274;GO:0005576;GO:0005886;GO:0030246;GO:0016021;GO:0016020;GO:0007165;GO:0004888;GO:0005887;GO:0006897;GO:0070062;GO:0009986;GO:0090403;GO:0001816;GO:0043235;GO:0072593;GO:0043517;GO:0090399;GO:1900138;GO:1900139	K06560-ko04145 Phagosome;ko05152 Tuberculosis	-
ENSG00000281091	1.83863	4.16905	1.18109	0.00807615	0.0195825	up	AL606763.1	-	-	-	-
ENSG00000184194	0.0172073	1.61441	6.55184	3.77748e-18	4.15997e-17	up	GPR173	G protein-coupled receptor 173 [Source:HGNC Symbol;Acc:HGNC:18186]	GO:2001223;GO:0004968;GO:0007165;GO:0004871;GO:0005886;GO:0007186;GO:0004930;GO:0016021;GO:0016020;GO:0097211	-	KOG3656-FOG: 7 transmembrane receptor[R]
ENSG00000183087	5.45351	16.3906	1.58761	9.40974e-14	7.66084e-13	up	GAS6	growth arrest specific 6 [Source:HGNC Symbol;Acc:HGNC:4168]	GO:0005622;GO:0005615;GO:2000533;GO:0085029;GO:0071363;GO:0071333;GO:0051897;GO:0043491;GO:0043277;GO:0043066;GO:0035690;GO:0032148;GO:0032008;GO:0031589;GO:0031100;GO:0010934;GO:0009267;GO:0007596;GO:0007167;GO:0007165;GO:0003104;GO:0001934;GO:0001764;GO:0048018;GO:0005576;GO:0005515;GO:0007155;GO:0005509;GO:0046872;GO:0005737;GO:0070588;GO:0050900;GO:2000273;GO:0070062;GO:0010628;GO:0044267;GO:…	-	-
ENSG00000162892	0.0001	0.231907	11.1793	0.00246052	0.00663	up	IL24	interleukin 24 [Source:HGNC Symbol;Acc:HGNC:11346]	GO:0005615;GO:0071353;GO:0071222;GO:0042060;GO:0030336;GO:0008285;GO:0008284;GO:0005576;GO:0005515;GO:0006915;GO:0005125	K05444-ko04630 Jak-STAT signaling pathway;ko04060 Cytokine-cytokine receptor interaction	-
ENSG00000162894	0.223874	1.56201	2.80264	2.30069e-05	8.57158e-05	up	FCMR	Fc fragment of IgM receptor [Source:HGNC Symbol;Acc:HGNC:14315]	GO:0005576;GO:0016021;GO:0016020;GO:0002376;GO:0043066;GO:0006968	-	-
ENSG00000184730	0.031135	0.345778	3.47324	0.000154447	0.000513276	up	APOBR	apolipoprotein B receptor [Source:HGNC Symbol;Acc:HGNC:24087]	GO:0006641;GO:0030229;GO:0034447;GO:0006869;GO:0005886;GO:0006629;GO:0016020;GO:0006810;GO:0008202;GO:0008203;GO:0034361;GO:0042627;GO:0006898;GO:0034362;GO:0030228	-	-
ENSG00000167972	16.033	82.9383	2.37099	2.28409e-48	8.3882e-47	up	ABCA3	ATP binding cassette subfamily A member 3 [Source:HGNC Symbol;Acc:HGNC:33]	GO:0097233;GO:0051384;GO:0005524;GO:0000166;GO:0005215;GO:0006810;GO:0016021;GO:0016020;GO:0005615;GO:0016887;GO:0044267;GO:0055085;GO:0005886;GO:0042626;GO:0043231;GO:0042493;GO:0006869;GO:0005319;GO:0097208;GO:0097232	K05643-ko02010 ABC transporters	KOG0059-Lipid exporter ABCA1 and related proteins, ABC superfamily[IR]
ENSG00000213809	0.0211303	1.74842	6.37059	2.0394e-06	8.6447e-06	up	KLRK1	killer cell lectin like receptor K1 [Source:HGNC Symbol;Acc:HGNC:18788]	GO:0009986;GO:0009897;GO:0071222;GO:0045954;GO:0050830;GO:0045429;GO:0032729;GO:0030101;GO:0002223;GO:0042803;GO:0042288;GO:0032394;GO:0005515;GO:0005886;GO:0030246;GO:0016021;GO:0016020;GO:0030154;GO:0002376;GO:0045087;GO:0002250;GO:0050776;GO:0005887;GO:0007165;GO:0004872;GO:0031295;GO:0034260;GO:2000502	-	KOG4297-C-type lectin[TV]
ENSG00000166592	0.111139	8.49026	6.25537	1.79503e-28	3.39401e-27	up	RRAD	RRAD, Ras related glycolysis inhibitor and calcium channel regulator [Source:HGNC Symbol;Acc:HGNC:10446]	GO:0003924;GO:0005515;GO:0005886;GO:0005525;GO:0007165;GO:0005622;GO:0000166;GO:0016020;GO:0005516;GO:0007264	-	KOG0395-Ras-related GTPase[R]
ENSG00000227467	0.0001	0.460423	12.1687	1.26455e-06	5.4958e-06	up	LINC01537	long intergenic non-protein coding RNA 1537 [Source:HGNC Symbol;Acc:HGNC:51301]	-	-	-
ENSG00000242715	0.037656	3.36038	6.4796	4.66644e-12	3.33504e-11	up	CCDC169	coiled-coil domain containing 169 [Source:HGNC Symbol;Acc:HGNC:34361]	-	-	-
ENSG00000128422	0.209102	263.737	10.3007	2.79761e-127	4.71517e-125	up	KRT17	keratin 17 [Source:HGNC Symbol;Acc:HGNC:6427]	GO:0071944;GO:0005737;GO:0051798;GO:0045727;GO:0045109;GO:0031424;GO:0031069;GO:0030307;GO:0002009;GO:0005882;GO:0007165;GO:0005515;GO:0045111;GO:0005198;GO:0005829;GO:0070062;GO:0005200;GO:0008544;GO:0070268;GO:0042289;GO:0032395	-	-
ENSG00000161011	121.933	318.8	1.38657	9.89628e-45	3.24562e-43	up	SQSTM1	sequestosome 1 [Source:HGNC Symbol;Acc:HGNC:11280]	GO:0046872;GO:0008270;GO:0097225;GO:0044754;GO:0016235;GO:0005776;GO:0000407;GO:0098780;GO:0051291;GO:0044130;GO:0001934;GO:0000423;GO:0000122;GO:0070530;GO:0042803;GO:0042802;GO:0005080;GO:0005515;GO:0005829;GO:0006468;GO:0005783;GO:0004674;GO:0043231;GO:0005737;GO:0005634;GO:0006915;GO:0030154;GO:0031410;GO:0002376;GO:0006914;GO:0005764;GO:0000932;GO:0005768;GO:0045944;GO:0070062;GO:0042169;GO:…	K14381-ko04380 Osteoclast differentiation	KOG4582-Uncharacterized conserved protein, contains ZZ-type Zn-finger[R]
ENSG00000124882	0.0001	0.35889	11.8093	2.21377e-07	1.04334e-06	up	EREG	epiregulin [Source:HGNC Symbol;Acc:HGNC:3443]	GO:0005615;GO:0048661;GO:0048160;GO:0045840;GO:0045741;GO:0045740;GO:0045410;GO:0045089;GO:0043434;GO:0042700;GO:0042327;GO:0030728;GO:0008285;GO:0008284;GO:0007173;GO:0007143;GO:0001819;GO:0001556;GO:0001550;GO:0008083;GO:0005154;GO:0005576;GO:0043547;GO:0005886;GO:0018108;GO:0005622;GO:0016021;GO:0016020;GO:0007275;GO:0030154;GO:0046854;GO:0005887;GO:0005515;GO:0000165;GO:0045892;GO:0046934;GO:…	K09784-ko04012 ErbB signaling pathway	-
ENSG00000231419	0.0001	16.6304	17.3435	3.53181e-27	6.2681e-26	up	LINC00689	long intergenic non-protein coding RNA 689 [Source:HGNC Symbol;Acc:HGNC:27217]	-	-	-
ENSG00000170485	13.3391	27.0826	1.0217	1.40989e-06	6.09095e-06	up	NPAS2	neuronal PAS domain protein 2 [Source:HGNC Symbol;Acc:HGNC:7895]	GO:0019216;GO:0048511;GO:0006355;GO:0006351;GO:0003700;GO:0003677;GO:0046983;GO:0005654;GO:0005829;GO:0046872;GO:0005737;GO:0005634;GO:0005667;GO:0006974;GO:0045893;GO:0005515;GO:0001047;GO:0007417;GO:0051879;GO:0007623;GO:0032922;GO:0045944;GO:0051775;GO:0045739;GO:0060548;GO:2001020	K09026-ko04710 Circadian rhythm	-
ENSG00000214717	15.0018	71.9662	2.26218	1.45978e-25	2.41871e-24	up	ZBED1	zinc finger BED-type containing 1 [Source:HGNC Symbol;Acc:HGNC:447]	GO:0005515;GO:0005813;GO:0003677;GO:0031965;GO:0046983;GO:0005654;GO:0046872;GO:0005634;GO:0003676;GO:0042802;GO:0003700;GO:0000977;GO:0006357;GO:0019789;GO:0004803;GO:0000228	-	-
ENSG00000233221	0.384038	2.05708	2.42128	9.92584e-07	4.3599e-06	up	AC133785.1	-	-	-	-
ENSG00000231884	0.736741	6.26109	3.08719	0.000510749	0.00155933	up	NDUFB1P1	NADH:ubiquinone oxidoreductase subunit B1 pseudogene 1 [Source:HGNC Symbol;Acc:HGNC:30893]	-	-	-
ENSG00000268996	1.52179	5.55716	1.86858	4.6537e-15	4.17914e-14	up	MAN1B1-AS1	MAN1B1 antisense RNA 1 (head to head) [Source:HGNC Symbol;Acc:HGNC:48715]	-	-	-
ENSG00000281566	0.0578027	5.68799	6.62064	6.20515e-09	3.4286e-08	up	AL157778.1	-	-	-	-
ENSG00000012124	0.223132	2.08182	3.22188	5.0058e-10	3.02751e-09	up	CD22	CD22 molecule [Source:HGNC Symbol;Acc:HGNC:1643]	GO:0005515;GO:0005886;GO:0007155;GO:0030246;GO:0016021;GO:0016020;GO:0070062	K06467-ko04514 Cell adhesion molecules (CAMs);ko04640 Hematopoietic cell lineage;ko04662 B cell receptor signaling pathway	-
ENSG00000148926	10.3164	28.8668	1.48447	2.2675e-07	1.06807e-06	up	ADM	adrenomedullin [Source:HGNC Symbol;Acc:HGNC:259]	GO:0005576;GO:0005179;GO:0006171;GO:0005515;GO:0005737;GO:0007165;GO:0007267;GO:0005102;GO:0009611;GO:0005615;GO:0030819;GO:0031623;GO:0001570;GO:0008015;GO:0007565;GO:0002031;GO:0006701;GO:0045906;GO:2001214;GO:0097755;GO:0097084;GO:0060712;GO:0060670;GO:0055074;GO:0051384;GO:0048589;GO:0046879;GO:0045766;GO:0043116;GO:0043065;GO:0042594;GO:0042475;GO:0032868;GO:0032496;GO:0031102;GO:0031100;GO:…	K12333-ko04270 Vascular smooth muscle contraction	-
ENSG00000187624	2.39346	6.54051	1.4503	2.99448e-12	2.17369e-11	up	C17orf97	chromosome 17 open reading frame 97 [Source:HGNC Symbol;Acc:HGNC:33800]	GO:0016598	-	-
ENSG00000066923	4.22025	8.62339	1.03093	8.9937e-17	9.07212e-16	up	STAG3	stromal antigen 3 [Source:HGNC Symbol;Acc:HGNC:11356]	GO:0005694;GO:0005634;GO:0007049;GO:0051321;GO:0005615;GO:0007059;GO:0000775;GO:0000795;GO:0030893;GO:0007130;GO:0034991;GO:0001673;GO:0000802;GO:0000800;GO:0000794;GO:0034502;GO:0007129	K13055-ko04114 Oocyte meiosis	KOG2011-Sister chromatid cohesion complex Cohesin, subunit STAG/IRR1/SCC3[D]
ENSG00000227268	0.72213	4.25258	2.55801	1.73801e-34	4.2006e-33	up	KLLN	killin, p53-regulated DNA replication inhibitor [Source:HGNC Symbol;Acc:HGNC:37212]	GO:0003677;GO:0005730;GO:0005634;GO:0006915;GO:0007049;GO:0007050	-	-
ENSG00000267648	0.0001	1.8781	14.197	5.37307e-08	2.69461e-07	up	AC060766.5	-	-	-	-
ENSG00000282826	0.0001	22.9552	17.8085	1.22113e-18	1.38431e-17	up	FRG1CP	FSHD region gene 1 family member C, pseudogene [Source:HGNC Symbol;Acc:HGNC:51762]	-	-	-
ENSG00000181929	84.5117	195.705	1.21146	1.37122e-22	1.94524e-21	up	PRKAG1	protein kinase AMP-activated non-catalytic subunit gamma 1 [Source:HGNC Symbol;Acc:HGNC:9385]	GO:0005634;GO:1902593;GO:0016241;GO:0005515;GO:0006633;GO:0006631;GO:0006629;GO:0005524;GO:0000166;GO:0016020;GO:0005829;GO:0070062;GO:0010628;GO:0005654;GO:0006468;GO:0007165;GO:1901796;GO:0004672;GO:0007283;GO:0045860;GO:0019901;GO:0007050;GO:0016236;GO:0004679;GO:0031588;GO:0016208;GO:0008603;GO:0004691;GO:0043531;GO:0006110;GO:0016310;GO:0016301	K07200-ko04068 FoxO signaling pathway;ko04152 AMPK signaling pathway;ko04910 Insulin signaling pathway;ko04922 Glucagon signaling pathway;ko04920 Adipocytokine signaling pathway;ko04921 Oxytocin signaling pathway;ko04211 Longevity regulating pathway - mammal;ko04213 Longevity regulating pathway - multiple species;ko04710 Circadian rhythm;ko05410 Hypertrophic cardiomyopathy (HCM);ko04932 Non-alcoh…	KOG1764-5'-AMP-activated protein kinase, gamma subunit[C]
ENSG00000196526	12.6124	102.315	3.02011	1.87531e-162	6.11881e-160	up	AFAP1	actin filament associated protein 1 [Source:HGNC Symbol;Acc:HGNC:24017]	GO:0015629;GO:0005925;GO:0003779;GO:0005829;GO:0005737;GO:0005856;GO:0009966;GO:0051493	-	-
ENSG00000256427	0.160025	5.88228	5.2	1.98637e-05	7.46391e-05	up	AC010175.1	-	-	-	-
ENSG00000228204	0.510306	2.15738	2.07985	0.00804638	0.0195215	up	AC004830.1	-	-	-	-
ENSG00000053918	1.12301	44.3629	5.3039	3.60554e-116	5.21369e-114	up	KCNQ1	potassium voltage-gated channel subfamily Q member 1 [Source:HGNC Symbol;Acc:HGNC:6294]	GO:0071805;GO:0008076;GO:0006813;GO:0005249;GO:0034220;GO:0006811;GO:0005216;GO:0016020;GO:0055085;GO:0016021;GO:0034765;GO:0086009;GO:0072358;GO:0070293;GO:0060453;GO:0048839;GO:0016458;GO:0006349;GO:0005515;GO:0005886;GO:0005267;GO:0005244;GO:0005783;GO:0005737;GO:0006810;GO:0030659;GO:0031410;GO:0045121;GO:0005516;GO:0005768;GO:0016323;GO:0044325;GO:0005769;GO:0005546;GO:0008016;GO:0061337;GO:…	K04926-ko04261 Adrenergic signaling in cardiomyocytes;ko04971 Gastric acid secretion;ko04972 Pancreatic secretion;ko04974 Protein digestion and absorption;ko04725 Cholinergic synapse;ko05110 Vibrio cholerae infection	KOG1419-Voltage-gated K+ channel KCNQ[P]
ENSG00000246705	23.7834	171.815	2.85282	2.26093e-32	5.04742e-31	up	H2AFJ	H2A histone family member J [Source:HGNC Symbol;Acc:HGNC:14456]	GO:0005694;GO:0000786;GO:0046982;GO:0003677;GO:0005634;GO:0000790;GO:0003674;GO:0008150;GO:0070062;GO:0006342	K11251-ko05322 Systemic lupus erythematosus;ko05034 Alcoholism	KOG1756-Histone 2A[B]
ENSG00000169031	0.129885	5.72714	5.46251	4.99452e-67	2.85642e-65	up	COL4A3	collagen type IV alpha 3 chain [Source:HGNC Symbol;Acc:HGNC:2204]	GO:0005604;GO:0005587;GO:0038063;GO:0032836;GO:0016525;GO:0007166;GO:0005581;GO:0005576;GO:0010951;GO:0007155;GO:0005783;GO:0043231;GO:0005578;GO:0005201;GO:0005515;GO:0008283;GO:0030574;GO:0030198;GO:0005198;GO:0005788;GO:0008285;GO:0005178;GO:0006919;GO:0007605;GO:0008015;GO:0008191;GO:0072577	K06237-ko04151 PI3K-Akt signaling pathway;ko04512 ECM-receptor interaction;ko04510 Focal adhesion;ko04974 Protein digestion and absorption;ko05200 Pathways in cancer;ko05222 Small cell lung cancer;ko04933 AGE-RAGE signaling pathway in diabetic complications;ko05146 Amoebiasis	KOG3544-Collagens (type IV and type XIII), and related proteins[W]
ENSG00000213214	0.0001	2.10842	14.3639	2.52834e-13	1.99895e-12	up	ARHGEF35	Rho guanine nucleotide exchange factor 35 [Source:HGNC Symbol;Acc:HGNC:33846]	-	-	KOG3523-Putative guanine nucleotide exchange factor TIM[T]
ENSG00000255306	0.845596	6.37141	2.91357	2.28864e-13	1.81564e-12	up	AC004923.4	-	-	-	-
ENSG00000204362	0.007066	0.962977	7.09046	4.61543e-10	2.8014e-09	up	AL590644.1	-	-	-	-
ENSG00000175147	0.2193	0.802788	1.87211	0.00791435	0.019247	up	TMEM51-AS1	TMEM51 antisense RNA 1 [Source:HGNC Symbol;Acc:HGNC:26301]	-	-	-
ENSG00000178977	0.181407	1.79264	3.30478	5.54082e-12	3.92687e-11	up	LINC00324	long intergenic non-protein coding RNA 324 [Source:HGNC Symbol;Acc:HGNC:26628]	-	-	-
ENSG00000204758	1.22849	4.33386	1.81877	8.41103e-08	4.13884e-07	up	AC008429.1	-	-	-	-
ENSG00000255874	0.019389	2.22902	6.84503	6.77609e-28	1.25146e-26	up	LINC00346	long intergenic non-protein coding RNA 346 [Source:HGNC Symbol;Acc:HGNC:27492]	-	-	-
ENSG00000173801	55.4351	367.779	2.72997	3.56669e-54	1.53851e-52	up	JUP	junction plakoglobin [Source:HGNC Symbol;Acc:HGNC:6207]	GO:0005198;GO:0007155;GO:0045296;GO:0005913;GO:0045294;GO:0002159;GO:0016342;GO:0004871;GO:0034333;GO:0007165;GO:0030057;GO:0030018;GO:0016328;GO:0016327;GO:0016020;GO:0015629;GO:0009898;GO:0005916;GO:0005911;GO:0005829;GO:0005882;GO:0005737;GO:0051291;GO:0043588;GO:0016337;GO:0019901;GO:0005515;GO:0005886;GO:0030054;GO:0005856;GO:0005925;GO:0005576;GO:0070062;GO:0031424;GO:0005912;GO:0031012;GO:…	K10056-ko05200 Pathways in cancer;ko05202 Transcriptional misregulation in cancers;ko05221 Acute myeloid leukemia;ko05412 Arrhythmogenic right ventricular cardiomyopathy (ARVC)	KOG4203-Armadillo/beta-Catenin/plakoglobin[TZ]
ENSG00000165476	5.73021	12.0007	1.06646	8.4504e-09	4.61112e-08	up	REEP3	receptor accessory protein 3 [Source:HGNC Symbol;Acc:HGNC:23711]	GO:0016020;GO:0051301;GO:0005789;GO:0005783;GO:0016021;GO:0007049;GO:0005874;GO:0006998;GO:0007084	-	KOG1726-HVA22/DP1 gene product-related proteins[V]
ENSG00000011422	11.9015	33.4398	1.49042	1.28738e-19	1.5587e-18	up	PLAUR	plasminogen activator, urokinase receptor [Source:HGNC Symbol;Acc:HGNC:9053]	GO:0009986;GO:0019899;GO:0005515;GO:0005576;GO:0005886;GO:0016021;GO:0016020;GO:0030054;GO:0019904;GO:0031225;GO:0005925;GO:0042995;GO:0005789;GO:0070062;GO:0030162;GO:0004872;GO:0005102;GO:0043312;GO:0035579;GO:0030377;GO:0038195;GO:0006935;GO:0007165;GO:0007596;GO:0019898;GO:0005788;GO:0006928;GO:0016255;GO:0001934;GO:0043066;GO:0042730;GO:0071438;GO:0043388;GO:0045742;GO:0090200;GO:2001243;GO:…	K03985-ko04610 Complement and coagulation cascades;ko05205 Proteoglycans in cancer	-
ENSG00000257433	0.828075	1.76761	1.09397	0.0159939	0.0361849	up	AC004241.1	-	-	-	-
ENSG00000206597	5.54855	15.1196	1.44624	0.00244487	0.0065906	up	SNORA57	small nucleolar RNA, H/ACA box 57 [Source:HGNC Symbol;Acc:HGNC:32651]	-	-	-
ENSG00000124151	12.9125	35.6357	1.46456	6.65176e-24	1.00766e-22	up	NCOA3	nuclear receptor coactivator 3 [Source:HGNC Symbol;Acc:HGNC:7670]	GO:0097718;GO:0046982;GO:0043234;GO:0005515;GO:0003713;GO:0016746;GO:0006355;GO:0006351;GO:0046983;GO:0016740;GO:0005654;GO:0005829;GO:0005737;GO:0005634;GO:0004402;GO:0016573;GO:0045893;GO:0032870;GO:0045944;GO:0070062;GO:0010628;GO:0030374;GO:0035257;GO:0047485;GO:0000790;GO:0030521;GO:0050681;GO:0045618;GO:0046966;GO:0016922;GO:0071392;GO:0030522;GO:2001141;GO:0035624	K11256-ko04919 Thyroid hormone signaling pathway;ko05224 Breast cancer;ko01522 Endocrine resistance	-
ENSG00000176978	10.999	94.0333	3.0958	4.63584e-67	2.65726e-65	up	DPP7	dipeptidyl peptidase 7 [Source:HGNC Symbol;Acc:HGNC:14892]	GO:0005829;GO:0006508;GO:0008239;GO:0005576;GO:0008233;GO:0016787;GO:0043231;GO:0005794;GO:0008236;GO:0031410;GO:0005764;GO:0004177;GO:0070062;GO:0043312;GO:0035578;GO:0031982	-	KOG2183-Prolylcarboxypeptidase (angiotensinase C)[OR]
ENSG00000075420	9.31496	28.9493	1.63591	8.65344e-51	3.42504e-49	up	FNDC3B	fibronectin type III domain containing 3B [Source:HGNC Symbol;Acc:HGNC:24670]	GO:0016021;GO:0016020;GO:0003723	-	-
ENSG00000075426	2.4019	7.54925	1.65216	1.38183e-24	2.16017e-23	up	FOSL2	FOS like 2, AP-1 transcription factor subunit [Source:HGNC Symbol;Acc:HGNC:3798]	GO:0005515;GO:0043565;GO:0006355;GO:0006351;GO:0003700;GO:0003677;GO:0006357;GO:0006366;GO:0005654;GO:0005634;GO:0045944;GO:0001228;GO:0000977;GO:0008219;GO:0048146;GO:0045893;GO:0003334;GO:0003682	K09030-ko04380 Osteoclast differentiation	KOG1414-Transcriptional activator FOSB/c-Fos and related bZIP transcription factors[K]
ENSG00000277301	0.0001	1.75592	14.0999	5.97585e-11	3.90664e-10	up	AL034550.2	-	-	-	-
ENSG00000131746	0.0001	2.05088	14.324	9.63452e-14	7.83632e-13	up	TNS4	tensin 4 [Source:HGNC Symbol;Acc:HGNC:24352]	GO:0003779;GO:0005737;GO:0006915;GO:0030054;GO:0005856;GO:0005925;GO:0005515;GO:0005829;GO:0008104	-	-
ENSG00000135047	67.6308	169.31	1.32392	1.28046e-23	1.91018e-22	up	CTSL	cathepsin L [Source:HGNC Symbol;Acc:HGNC:2537]	GO:0005576;GO:0006508;GO:0008234;GO:0008233;GO:0005515;GO:0016787;GO:0005764;GO:0002250;GO:0004252;GO:0070062;GO:0030574;GO:0019886;GO:0002224;GO:0005634;GO:0005615;GO:0043202;GO:0022617;GO:0004197;GO:0042393;GO:0019882;GO:0001968;GO:0005518;GO:0043394;GO:0097655;GO:0051603;GO:0071888;GO:0097067;GO:0036021	K01365-ko04145 Phagosome;ko04142 Lysosome;ko04210 Apoptosis;ko04612 Antigen processing and presentation;ko05205 Proteoglycans in cancer;ko05323 Rheumatoid arthritis	KOG1543-Cysteine proteinase Cathepsin L[O]
ENSG00000135046	1.9666	114.484	5.86329	4.91273e-140	1.08721e-137	up	ANXA1	annexin A1 [Source:HGNC Symbol;Acc:HGNC:533]	GO:0005576;GO:0007165;GO:0005515;GO:0005886;GO:0005509;GO:0031514;GO:0005654;GO:0005829;GO:0046872;GO:0016020;GO:0005737;GO:0005634;GO:0005615;GO:0004859;GO:0005544;GO:0031901;GO:0030659;GO:0031410;GO:0002376;GO:0006954;GO:0045087;GO:0005925;GO:0042995;GO:0002250;GO:0005768;GO:0005929;GO:0070062;GO:0001891;GO:0016323;GO:0042102;GO:0005769;GO:0010008;GO:0008360;GO:0009986;GO:0098641;GO:0098609;GO:…	-	KOG0819-Annexin[U]
ENSG00000177738	4.14017	21.9401	2.40581	3.67148e-34	8.74081e-33	up	AC025171.1	-	-	-	-
ENSG00000259823	0.0001	0.812105	12.9875	1.0531e-05	4.09682e-05	up	LYPD8	LY6/PLAUR domain containing 8 [Source:HGNC Symbol;Acc:HGNC:44208]	GO:0005615;GO:0050829;GO:0005576;GO:0005886;GO:0016020;GO:0031225;GO:0006501	-	-
ENSG00000115919	0.0227937	128.586	12.4618	7.99547e-31	1.67753e-29	up	KYNU	kynureninase [Source:HGNC Symbol;Acc:HGNC:6469]	GO:0005829;GO:0019442;GO:0019441;GO:0030429;GO:0030170;GO:0042803;GO:0005739;GO:0003824;GO:0016787;GO:0005737;GO:0009435;GO:0019363;GO:0006569;GO:0034341;GO:0019805;GO:0034516;GO:0043420;GO:0097053	K01556-ko00380 Tryptophan metabolism	KOG3846-L-kynurenine hydrolase[E]
ENSG00000138356	0.0152487	0.757339	5.63418	5.83974e-09	3.23442e-08	up	AOX1	aldehyde oxidase 1 [Source:HGNC Symbol;Acc:HGNC:553]	GO:0016604;GO:0005506;GO:0051287;GO:0051537;GO:0003824;GO:0046872;GO:0055114;GO:0050660;GO:0016491;GO:0005829;GO:0005737;GO:0051536;GO:0009055;GO:0043546;GO:0016614;GO:0070062;GO:0006954;GO:0042816;GO:0004031;GO:0016903;GO:0004854;GO:0009115;GO:0072593	K00157-ko00280 Valine, leucine and isoleucine degradation;ko00350 Tyrosine metabolism;ko00380 Tryptophan metabolism;ko00750 Vitamin B6 metabolism;ko00760 Nicotinate and nicotinamide metabolism;ko00830 Retinol metabolism;ko00982 Drug metabolism - cytochrome P450;ko04630 Jak-STAT signaling pathway	KOG0430-Xanthine dehydrogenase[F]
ENSG00000272473	0.0001	4.51701	15.4631	4.10798e-12	2.9525e-11	up	AC006273.1	-	-	-	-
ENSG00000222365	10.5353	22.7832	1.11273	0.00587394	0.014636	up	SNORD12B	small nucleolar RNA, C/D box 12B [Source:HGNC Symbol;Acc:HGNC:33573]	-	-	-
ENSG00000172819	26.6863	54.6668	1.03457	3.74636e-15	3.38943e-14	up	RARG	retinoic acid receptor gamma [Source:HGNC Symbol;Acc:HGNC:9866]	GO:0005667;GO:0005634;GO:0000790;GO:0071300;GO:0070384;GO:0061037;GO:0060740;GO:0060534;GO:0060429;GO:0060349;GO:0060348;GO:0060324;GO:0060173;GO:0060041;GO:0048732;GO:0048608;GO:0048384;GO:0048048;GO:0045944;GO:0045637;GO:0045596;GO:0043068;GO:0043065;GO:0043066;GO:0043010;GO:0035264;GO:0035116;GO:0032331;GO:0031641;GO:0031076;GO:0010628;GO:0010468;GO:0009952;GO:0008285;GO:0008284;GO:0003417;GO:…	-	KOG3575-FOG: Hormone receptors[T]
ENSG00000151025	0.0428307	2.48602	5.85905	5.48819e-05	0.000194424	up	GPR158	G protein-coupled receptor 158 [Source:HGNC Symbol;Acc:HGNC:23689]	GO:0016020;GO:0072659;GO:0007186;GO:0007165;GO:0004871;GO:0005886;GO:0004930;GO:0016021	-	KOG4418-Predicted membrane protein[S]
ENSG00000099957	0.0447157	2.76177	5.94867	1.12907e-18	1.28453e-17	up	P2RX6	purinergic receptor P2X 6 [Source:HGNC Symbol;Acc:HGNC:8538]	GO:0006811;GO:0005887;GO:0005216;GO:0005524;GO:0016020;GO:0016021;GO:0006810;GO:0098655;GO:0005886;GO:0060079;GO:0001614;GO:0004931;GO:0033198;GO:0035590;GO:0098794;GO:0005737;GO:0006936;GO:0007165;GO:0004888;GO:0042802;GO:0007596;GO:0015267;GO:0051260;GO:0005639;GO:0030054	K05221-ko04020 Calcium signaling pathway;ko04080 Neuroactive ligand-receptor interaction	-
ENSG00000224063	0.181612	1.47938	3.02606	0.00186518	0.00514735	up	AC007319.1	-	-	-	-
ENSG00000111801	5.42934	17.9952	1.72876	5.09775e-13	3.93264e-12	up	BTN3A3	butyrophilin subfamily 3 member A3 [Source:HGNC Symbol;Acc:HGNC:1140]	GO:0005886;GO:0016021;GO:0016020;GO:0002376;GO:0002250;GO:0002456	-	-
ENSG00000169583	0.130694	2.00442	3.93892	1.36914e-06	5.92094e-06	up	CLIC3	chloride intracellular channel 3 [Source:HGNC Symbol;Acc:HGNC:2064]	GO:0016604;GO:0005515;GO:0034765;GO:0006811;GO:0005244;GO:0016021;GO:0016020;GO:0005737;GO:0005634;GO:0006810;GO:0005254;GO:0006821;GO:0034707;GO:1902476;GO:0070062;GO:0007165	-	-
ENSG00000227440	0.411477	2.71905	2.72422	0.00031505	0.000995779	up	ATP5G1P4	ATP synthase, H+ transporting, mitochondrial Fo complex subunit C1 (subunit 9) pseudogene 4 [Source:HGNC Symbol;Acc:HGNC:39507]	-	-	-
ENSG00000131269	38.9521	78.5821	1.0125	1.53751e-14	1.32823e-13	up	ABCB7	ATP binding cassette subfamily B member 7 [Source:HGNC Symbol;Acc:HGNC:48]	GO:0005743;GO:0005739;GO:0006879;GO:0005524;GO:0000166;GO:0055085;GO:0006810;GO:0016021;GO:0016020;GO:0042626;GO:0016887;GO:0015232;GO:0015886	K05662-ko02010 ABC transporters	KOG0057-Mitochondrial Fe/S cluster exporter, ABC superfamily[U]
ENSG00000152705	0.217646	1.31801	2.5983	9.27752e-05	0.000319072	up	CATSPER3	cation channel sperm associated 3 [Source:HGNC Symbol;Acc:HGNC:20819]	GO:0036128;GO:0005783;GO:0001669;GO:0048240;GO:0030317;GO:0006814;GO:0005245;GO:0005886;GO:0034765;GO:0006811;GO:0005244;GO:0031514;GO:0005216;GO:0016020;GO:0055085;GO:0016021;GO:0006810;GO:0006816;GO:0007275;GO:0030154;GO:0005262;GO:0070588;GO:0007283;GO:0042995;GO:0005929;GO:0035036;GO:0086010;GO:0034220;GO:0005261;GO:0032570	-	-
ENSG00000149485	65.7186	316.662	2.26857	1.47867e-67	8.61146e-66	up	FADS1	fatty acid desaturase 1 [Source:HGNC Symbol;Acc:HGNC:3574]	GO:0043231;GO:0035900;GO:0005634;GO:0033189;GO:0032868;GO:0019369;GO:0014070;GO:0010033;GO:0009744;GO:0007568;GO:0007584;GO:0006636;GO:0016717;GO:0055114;GO:0006629;GO:0016491;GO:0016021;GO:0016020;GO:0019216;GO:0008654;GO:0005739;GO:0006633;GO:0006631;GO:0006355;GO:0005789;GO:0005783;GO:0009267;GO:0007267;GO:0036109;GO:0045595;GO:0000248;GO:0045485;GO:0043651;GO:0046456	K10224-ko01212 Fatty acid metabolism;ko01040 Biosynthesis of unsaturated fatty acids	KOG4232-Delta 6-fatty acid desaturase/delta-8 sphingolipid desaturase[I]
ENSG00000149488	0.0197007	0.237171	3.58961	0.00174737	0.0048522	up	TMC2	transmembrane channel like 2 [Source:HGNC Symbol;Acc:HGNC:16527]	GO:0032426;GO:1903169;GO:0070588;GO:0060005;GO:0050910;GO:0008381;GO:0005245;GO:0006811;GO:0016021;GO:0016020;GO:0006810	-	-
ENSG00000069535	1.55596	96.7448	5.95831	1.53717e-274	1.95605e-271	up	MAOB	monoamine oxidase B [Source:HGNC Symbol;Acc:HGNC:6834]	GO:0005743;GO:0005741;GO:0005739;GO:0051412;GO:0048545;GO:0045964;GO:0045471;GO:0042493;GO:0042135;GO:0032496;GO:0014063;GO:0010269;GO:0010044;GO:0009636;GO:0050660;GO:0042803;GO:0008131;GO:0055114;GO:0016491;GO:0016021;GO:0016020;GO:0070062;GO:0021762;GO:0009055;GO:0005740;GO:0042420;GO:0050665	K00274-ko00260 Glycine, serine and threonine metabolism;ko00330 Arginine and proline metabolism;ko00340 Histidine metabolism;ko00350 Tyrosine metabolism;ko00360 Phenylalanine metabolism;ko00380 Tryptophan metabolism;ko00950 Isoquinoline alkaloid biosynthesis;ko00982 Drug metabolism - cytochrome P450;ko04728 Dopaminergic synapse;ko04726 Serotonergic synapse;ko05030 Cocaine addiction;ko05031 Amphet…	KOG0029-Amine oxidase[Q]
ENSG00000186940	1.37057	7.89876	2.52686	1.07405e-06	4.70313e-06	up	CHCHD2P9	coiled-coil-helix-coiled-coil-helix domain containing 2 pseudogene 9 [Source:HGNC Symbol;Acc:HGNC:23676]	-	-	-
ENSG00000064687	12.457	35.3001	1.50272	1.29934e-15	1.21529e-14	up	ABCA7	ATP binding cassette subfamily A member 7 [Source:HGNC Symbol;Acc:HGNC:37]	GO:0030054;GO:0005886;GO:0005794;GO:0005524;GO:0000166;GO:0005215;GO:0006810;GO:0016021;GO:0016020;GO:0000139;GO:0016887;GO:0031901;GO:0042626;GO:0005768;GO:0055085;GO:0006909;GO:0043231;GO:0090554;GO:0090556;GO:0015917;GO:0045332;GO:0010875;GO:1902430;GO:1902995;GO:0034188;GO:0007613;GO:0018149;GO:0033344;GO:0033700;GO:0034380;GO:0034504;GO:0038027;GO:0042985;GO:0050766;GO:0070374;GO:1900223;GO:…	K05645-ko02010 ABC transporters	KOG0059-Lipid exporter ABCA1 and related proteins, ABC superfamily[IR]
ENSG00000108448	11.3027	25.7749	1.1893	1.1301e-11	7.82826e-11	up	TRIM16L	tripartite motif containing 16 like [Source:HGNC Symbol;Acc:HGNC:32670]	GO:0005886;GO:0005829;GO:0005737	-	-
ENSG00000153071	12.2497	125.88	3.36123	2.97022e-181	1.25987e-178	up	DAB2	DAB2, clathrin adaptor protein [Source:HGNC Symbol;Acc:HGNC:2662]	GO:0005515;GO:0005886;GO:0001650;GO:0005730;GO:0043231;GO:0015031;GO:0016020;GO:0005737;GO:0006810;GO:0006915;GO:0006898;GO:0007275;GO:0016055;GO:0030154;GO:0005905;GO:0031410;GO:0005925;GO:0005829;GO:0006897;GO:0070062;GO:0061024;GO:0030335;GO:0008022;GO:0043066;GO:0030665;GO:0045893;GO:0030511;GO:0030136;GO:0045892;GO:0008283;GO:0045807;GO:0010718;GO:0010862;GO:0001934;GO:0032091;GO:0032436;GO:…	K12475-ko04144 Endocytosis	KOG3535-Adaptor protein Disabled[T]
ENSG00000187017	0.100259	3.5528	5.14716	8.4677e-19	9.70734e-18	up	ESPN	espin [Source:HGNC Symbol;Acc:HGNC:13281]	GO:0051015;GO:0003779;GO:0051017;GO:0032426;GO:0032421;GO:0015629;GO:0005903;GO:0051494;GO:0051491;GO:0030046;GO:0007626;GO:0005737;GO:0005856;GO:0042995;GO:0032420;GO:0007605;GO:0005902;GO:0031941;GO:0017124	-	KOG0504-FOG: Ankyrin repeat[R]
ENSG00000187010	0.0103257	0.256156	4.63272	0.000496499	0.0015202	up	RHD	Rh blood group D antigen [Source:HGNC Symbol;Acc:HGNC:10009]	GO:0016020;GO:0016021;GO:0008519;GO:0015696;GO:0072488;GO:0005887;GO:0015695;GO:0006810	-	KOG3796-Ammonium transporter RHBG[UR]
ENSG00000259583	0.163363	0.958754	2.55308	3.24418e-06	1.34295e-05	up	AC015712.2	-	-	-	-
ENSG00000128408	6.67578	13.4033	1.00558	5.93874e-07	2.67269e-06	up	RIBC2	RIB43A domain with coiled-coils 2 [Source:HGNC Symbol;Acc:HGNC:13241]	-	-	-
ENSG00000167644	0.297788	279.173	9.87266	1.54016e-73	1.01284e-71	up	C19orf33	chromosome 19 open reading frame 33 [Source:HGNC Symbol;Acc:HGNC:16668]	GO:0005886;GO:0005829;GO:0005634;GO:0008150	-	-
ENSG00000258186	1.5675	7.59027	2.27568	0.000445466	0.00137369	up	SLC7A5P2	solute carrier family 7 member 5 pseudogene 2 [Source:HGNC Symbol;Acc:HGNC:24951]	-	-	-
ENSG00000104140	8.16077	143.544	4.13664	6.26673e-162	1.9936e-159	up	RHOV	ras homolog family member V [Source:HGNC Symbol;Acc:HGNC:18313]	GO:0003924;GO:0005515;GO:0005886;GO:0005525;GO:0005622;GO:0000166;GO:0046872;GO:0007264;GO:0016020;GO:0005768;GO:0005829;GO:0051056;GO:0010008	-	KOG0393-Ras-related small GTPase, Rho type[R]
ENSG00000159618	0.0284123	0.19004	2.74171	0.0101092	0.0239909	up	ADGRG5	adhesion G protein-coupled receptor G5 [Source:HGNC Symbol;Acc:HGNC:19010]	GO:0007165;GO:0004871;GO:0005886;GO:0007186;GO:0004930;GO:0016020;GO:0016021;GO:0004888;GO:0007166	-	KOG4193-G protein-coupled receptors[T]
ENSG00000164237	43.9223	177.542	2.01513	1.01698e-50	4.00034e-49	up	CMBL	carboxymethylenebutenolidase homolog [Source:HGNC Symbol;Acc:HGNC:25090]	GO:0016787;GO:0005829;GO:0005737;GO:0070062;GO:0006805	K01061-ko00364 Fluorobenzoate degradation;ko00361 Chlorocyclohexane and chlorobenzene degradation;ko00623 Toluene degradation	KOG3043-Predicted hydrolase related to dienelactone hydrolase[R]
ENSG00000168961	1.7673	4.13952	1.22792	0.000151477	0.000504263	up	LGALS9	galectin 9 [Source:HGNC Symbol;Acc:HGNC:6570]	GO:0005576;GO:0004871;GO:0030246;GO:0005829;GO:0005737;GO:0005634;GO:0005615;GO:0002376;GO:0006954;GO:0006935;GO:0070062;GO:0010628;GO:0005622;GO:0032496;GO:0071346;GO:0043123;GO:0005534;GO:0019899;GO:0048030;GO:0002519;GO:0007565;GO:0010629;GO:0032682;GO:0032689;GO:0032720;GO:0032753;GO:0032834;GO:0038066;GO:0042346;GO:0043305;GO:0045953;GO:0046007;GO:0046598;GO:0050718;GO:0051092;GO:0060135;GO:…	-	KOG3587-Galectin, galactose-binding lectin[W]
ENSG00000187837	18.5155	265.251	3.84055	3.53419e-107	4.61257e-105	up	HIST1H1C	histone cluster 1 H1 family member c [Source:HGNC Symbol;Acc:HGNC:4716]	GO:0035327;GO:0098532;GO:0080182;GO:0016584;GO:0006357;GO:0000122;GO:0003677;GO:0005694;GO:0000786;GO:0006334;GO:0031490;GO:0005634;GO:0003723;GO:0005515;GO:0005719	-	KOG4012-Histone H1[B]
ENSG00000240219	0.0886947	0.609124	2.77982	0.000102798	0.000351642	up	AL512306.2	-	-	-	-
ENSG00000205730	7.86298	40.2427	2.35558	2.07834e-40	6.02436e-39	up	ITPRIPL2	inositol 1,4,5-trisphosphate receptor interacting protein like 2 [Source:HGNC Symbol;Acc:HGNC:27257]	GO:0016021;GO:0016020	-	-
ENSG00000255112	14.3842	72.298	2.32948	1.39486e-68	8.35274e-67	up	CHMP1B	charged multivesicular body protein 1B [Source:HGNC Symbol;Acc:HGNC:24287]	GO:0005515;GO:0005829;GO:0051301;GO:0005634;GO:0015031;GO:0016020;GO:0005737;GO:0006810;GO:0007049;GO:0030496;GO:0007034;GO:0005768;GO:0031902;GO:0070062;GO:0036258;GO:0039702;GO:0019904;GO:0007080;GO:0010824;GO:0000920;GO:0006997;GO:0045184;GO:1901673;GO:1904903;GO:0000815;GO:0030117;GO:0010008	K12197-ko04144 Endocytosis	KOG3232-Vacuolar assembly/sorting protein DID2[U]
ENSG00000081041	0.807128	3.23252	2.00179	0.000233784	0.000754571	up	CXCL2	C-X-C motif chemokine ligand 2 [Source:HGNC Symbol;Acc:HGNC:4603]	GO:0006955;GO:0005576;GO:0005515;GO:0006935;GO:0005125;GO:0005615;GO:0006954;GO:0008009;GO:0006952;GO:0060326;GO:0007186;GO:0070098;GO:0032496;GO:0042127;GO:0045236;GO:0090023;GO:0002237	K05505-ko04668 TNF signaling pathway;ko04060 Cytokine-cytokine receptor interaction;ko04062 Chemokine signaling pathway;ko05132 Salmonella infection;ko05134 Legionellosis	-
ENSG00000206417	4.19872	9.51074	1.17961	4.16149e-07	1.91035e-06	up	H1FX-AS1	H1FX antisense RNA 1 [Source:HGNC Symbol;Acc:HGNC:27953]	-	-	-
ENSG00000259544	0.0001	0.355316	11.7949	0.018066	0.040282	up	AC021739.4	-	-	-	-
ENSG00000232874	0.025054	0.615497	4.61864	0.0205363	0.0452158	up	AC080129.2	-	-	-	-
ENSG00000273002	0.243617	0.854275	1.81009	0.000931197	0.00271777	up	AL355388.2	-	-	-	-
ENSG00000108602	1.32791	10.9129	3.03881	6.75814e-29	1.30596e-27	up	ALDH3A1	aldehyde dehydrogenase 3 family member A1 [Source:HGNC Symbol;Acc:HGNC:405]	GO:0008152;GO:0055114;GO:0016491;GO:0005886;GO:0005829;GO:0005515;GO:0005737;GO:0005615;GO:0004030;GO:0006081;GO:0005783;GO:0006805;GO:0004029;GO:0008106;GO:0018479;GO:0016021;GO:0051591;GO:0051384;GO:0042493;GO:0014070;GO:0008284;GO:0007584;GO:0007568;GO:0001666;GO:0016620;GO:0004028	K00129-ko00010 Glycolysis / Gluconeogenesis;ko00340 Histidine metabolism;ko00350 Tyrosine metabolism;ko00360 Phenylalanine metabolism;ko00410 beta-Alanine metabolism;ko00980 Metabolism of xenobiotics by cytochrome P450;ko00982 Drug metabolism - cytochrome P450;ko05204 Chemical carcinogenesis	KOG2456-Aldehyde dehydrogenase[C]
ENSG00000129744	0.0587003	0.50701	3.11057	0.00285152	0.00758399	up	ART1	ADP-ribosyltransferase 1 [Source:HGNC Symbol;Acc:HGNC:723]	GO:0031225;GO:0009986;GO:0006471;GO:0003950;GO:0016757;GO:0016740;GO:0016020;GO:0005886;GO:0016529;GO:0005887;GO:0003956;GO:0033017	-	-
ENSG00000172380	22.4247	59.8478	1.41621	1.85599e-10	1.16774e-09	up	GNG12	G protein subunit gamma 12 [Source:HGNC Symbol;Acc:HGNC:19663]	GO:0005884;GO:0032496;GO:0021987;GO:0042301;GO:0005834;GO:0007165;GO:0004871;GO:0005515;GO:0005886;GO:0007186;GO:0016020;GO:0070062;GO:0071377;GO:0030165	K04347-ko04014 Ras signaling pathway;ko04010 MAPK signaling pathway;ko04151 PI3K-Akt signaling pathway;ko04810 Regulation of actin cytoskeleton;ko04062 Chemokine signaling pathway;ko04724 Glutamatergic synapse;ko04727 GABAergic synapse;ko04725 Cholinergic synapse;ko04728 Dopaminergic synapse;ko04726 Serotonergic synapse;ko04723 Retrograde endocannabinoid signaling;ko04713 Circadian entrainment;ko…	KOG4119-G protein gamma subunit[T]
ENSG00000146666	0.0001	0.870946	13.0884	1.74685e-06	7.46428e-06	up	LINC00525	long intergenic non-protein coding RNA 525 [Source:HGNC Symbol;Acc:HGNC:40290]	-	-	-
ENSG00000145002	1.90575	3.91247	1.03772	0.000920517	0.00268876	up	FAM86B2	family with sequence similarity 86 member B2 [Source:HGNC Symbol;Acc:HGNC:32222]	GO:0032259;GO:0016740;GO:0008168	-	KOG2497-Predicted methyltransferase[R]
ENSG00000233392	0.0001	0.461527	12.1722	4.77437e-06	1.9333e-05	up	AC104809.2	-	-	-	-
ENSG00000234814	0.482224	1.54044	1.67556	9.00746e-06	3.53438e-05	up	SVILP1	supervillin pseudogene 1 [Source:HGNC Symbol;Acc:HGNC:44959]	-	-	-
ENSG00000175697	1.19034	4.41175	1.88998	2.15013e-19	2.56544e-18	up	GPR156	G protein-coupled receptor 156 [Source:HGNC Symbol;Acc:HGNC:20844]	GO:0016021;GO:0016020;GO:0007165;GO:0004871;GO:0005886;GO:0007186;GO:0004930;GO:0004965	K04617-ko04080 Neuroactive ligand-receptor interaction	KOG1055-GABA-B ion channel receptor subunit GABABR1 and related subunits, G-protein coupled receptor superfamily[PET]
ENSG00000258344	0.583793	2.09063	1.84041	0.00403736	0.0104178	up	AC078778.2	-	-	-	-
ENSG00000161921	7.30583	48.325	2.72565	8.55286e-80	6.49762e-78	up	CXCL16	C-X-C motif chemokine ligand 16 [Source:HGNC Symbol;Acc:HGNC:16642]	GO:0016021;GO:0005615;GO:0071222;GO:0010818;GO:0042379;GO:0008009;GO:0005044;GO:0005041;GO:0005576;GO:0005886;GO:0016020;GO:0006935;GO:0005125;GO:0006898;GO:0030335;GO:0030307;GO:0034097;GO:0034341;GO:0034612;GO:0048247	-	-
ENSG00000139874	0.0872443	2.58091	4.88667	2.13864e-32	4.78765e-31	up	SSTR1	somatostatin receptor 1 [Source:HGNC Symbol;Acc:HGNC:11330]	GO:0016020;GO:0005886;GO:0005737;GO:0071392;GO:0042594;GO:0030900;GO:0021549;GO:0007283;GO:0007218;GO:0007215;GO:0007186;GO:0004994;GO:0007165;GO:0004871;GO:0004930;GO:0016021;GO:0005887;GO:0043005;GO:0007267;GO:0007166;GO:0008285;GO:0007586;GO:0007584;GO:0007187;GO:0042923;GO:0038170	K04217-ko04024 cAMP signaling pathway;ko04080 Neuroactive ligand-receptor interaction	KOG3656-FOG: 7 transmembrane receptor[R]
ENSG00000196975	13.9888	34.8097	1.31522	4.77939e-25	7.64042e-24	up	ANXA4	annexin A4 [Source:HGNC Symbol;Acc:HGNC:542]	GO:0005509;GO:0005544;GO:0050819;GO:0007219;GO:0043086;GO:0007165;GO:0005515;GO:0005737;GO:0070062;GO:0009986;GO:0043066;GO:0005886;GO:0005634;GO:0048471;GO:0030855;GO:0006357;GO:0042802;GO:0012506;GO:0032088;GO:0031965;GO:0048306;GO:2000483;GO:0004859;GO:0051059	-	KOG0819-Annexin[U]
ENSG00000135346	0.674432	4.3859	2.70113	2.88298e-10	1.78651e-09	up	CGA	glycoprotein hormones, alpha polypeptide [Source:HGNC Symbol;Acc:HGNC:1885]	GO:0005576;GO:0005515;GO:0005179;GO:0008284;GO:0045944;GO:0007165;GO:0007267;GO:0030335;GO:0005796;GO:0006357;GO:0016486;GO:0048589;GO:0046884;GO:0046621;GO:0032870;GO:0032275;GO:0030878;GO:0006590;GO:0008406	K08522-ko04080 Neuroactive ligand-receptor interaction;ko04923 Regulation of lipolysis in adipocyte;ko04912 GnRH signaling pathway;ko04913 Ovarian Steroidogenesis;ko04917 Prolactin signaling pathway;ko04918 Thyroid hormone synthesis;ko05320 Autoimmune thyroid disease	-
ENSG00000236526	0.580144	4.64983	3.00269	2.97064e-10	1.8377e-09	up	AL035448.1	-	-	-	-
ENSG00000235724	0.123699	0.854531	2.7883	0.000971272	0.00282727	up	AC009299.3	-	-	-	-
ENSG00000235721	0.160566	1.63614	3.34906	2.83826e-12	2.06559e-11	up	AC013268.3	-	-	-	-
ENSG00000026103	5.75132	16.0867	1.4839	3.35026e-10	2.06201e-09	up	FAS	Fas cell surface death receptor [Source:HGNC Symbol;Acc:HGNC:11920]	GO:0006955;GO:0016604;GO:0006915;GO:0005886;GO:0007165;GO:0005829;GO:0016020;GO:0004888;GO:0031265;GO:0009986;GO:0009897;GO:0005576;GO:2001269;GO:2001241;GO:2001238;GO:2001235;GO:0097527;GO:0097284;GO:0097192;GO:0097191;GO:0097190;GO:0097049;GO:0071285;GO:0070230;GO:0051402;GO:0051384;GO:0051260;GO:0050869;GO:0048536;GO:0045637;GO:0045619;GO:0045060;GO:0043066;GO:0043029;GO:0036337;GO:0034198;GO:…	K04390-ko04010 MAPK signaling pathway;ko04668 TNF signaling pathway;ko04060 Cytokine-cytokine receptor interaction;ko04210 Apoptosis;ko04115 p53 signaling pathway;ko04650 Natural killer cell mediated cytotoxicity;ko05200 Pathways in cancer;ko05205 Proteoglycans in cancer;ko05320 Autoimmune thyroid disease;ko05330 Allograft rejection;ko05332 Graft-versus-host disease;ko05010 Alzheimer's disease;ko…	-
ENSG00000228172	0.743848	1.91053	1.36089	0.00134341	0.00380774	up	AL020996.1	-	-	-	-
ENSG00000281010	8.48869	23.1951	1.4502	0.00393096	0.0101639	up	snoR1	Small nucleolar RNA snoR1 [Source:RFAM;Acc:RF00345]	-	-	-
ENSG00000064205	0.178617	194.083	10.0856	1.36917e-131	2.58114e-129	up	WISP2	WNT1 inducible signaling pathway protein 2 [Source:HGNC Symbol;Acc:HGNC:12770]	GO:0001558;GO:0005520;GO:0005576;GO:0007155;GO:0005615;GO:0070062;GO:0007165;GO:0007267	-	-
ENSG00000162814	0.730557	2.85161	1.96471	6.8177e-07	3.04779e-06	up	SPATA17	spermatogenesis associated 17 [Source:HGNC Symbol;Acc:HGNC:25184]	GO:0005737;GO:0005516	-	-
ENSG00000262304	0.072508	1.90037	4.712	0.0166566	0.0375209	up	AC027796.3	-	GO:0005975;GO:0016773	-	-
ENSG00000162366	0.0001	0.407908	11.994	0.0037238	0.00968927	up	PDZK1IP1	PDZK1 interacting protein 1 [Source:HGNC Symbol;Acc:HGNC:16887]	GO:0016020;GO:0016021;GO:0070062	-	-
ENSG00000266680	0.420258	3.29789	2.9722	5.34797e-13	4.11943e-12	up	AL135905.2	-	-	-	-
ENSG00000256955	0.044237	0.98851	4.48193	0.00130614	0.0037137	up	AC131009.2	-	-	-	-
ENSG00000266970	0.566301	13.7975	4.6067	1.46749e-22	2.07718e-21	up	AC061992.1	-	-	-	-
ENSG00000228915	0.376406	1.21451	1.69002	0.00800182	0.0194189	up	OR7E128P	olfactory receptor family 7 subfamily E member 128 pseudogene [Source:HGNC Symbol;Acc:HGNC:15305]	-	-	-
ENSG00000281832	0.011968	6.56742	9.1	5.22834e-15	4.68031e-14	up	LINC00602	long intergenic non-protein coding RNA 602 [Source:HGNC Symbol;Acc:HGNC:43917]	-	-	-
ENSG00000228919	0.0001	0.256394	11.3241	0.00109835	0.00316641	up	AC097381.1	-	-	-	-
ENSG00000101670	0.138153	0.508507	1.88	0.00495675	0.0125434	up	LIPG	lipase G, endothelial type [Source:HGNC Symbol;Acc:HGNC:6623]	GO:0005576;GO:0006629;GO:0004465;GO:0052689;GO:0005615;GO:0050746;GO:0008283;GO:0007584;GO:0004620;GO:0034375;GO:0016042;GO:0016787;GO:0004806;GO:0008201;GO:0005794;GO:0042632;GO:0005769;GO:0043691;GO:0055091;GO:0009395;GO:0009986;GO:0032376;GO:0008970;GO:0010983	K01046-ko00561 Glycerolipid metabolism	-
ENSG00000253671	0.0001	0.956962	13.2242	4.73988e-05	0.000169591	up	AC027117.1	-	-	-	-
ENSG00000171608	7.48136	15.4542	1.04662	1.38359e-12	1.03081e-11	up	PIK3CD	phosphatidylinositol-4,5-bisphosphate 3-kinase catalytic subunit delta [Source:HGNC Symbol;Acc:HGNC:8977]	GO:0033031;GO:0014065;GO:0007165;GO:0005515;GO:0016301;GO:0016310;GO:0016740;GO:0005524;GO:0000166;GO:0005737;GO:0030154;GO:0036092;GO:0046854;GO:0048015;GO:0002376;GO:0006954;GO:0045087;GO:0006935;GO:0002250;GO:0005886;GO:0042629;GO:0005829;GO:0016303;GO:0042113;GO:0005942;GO:0035004;GO:0035005;GO:0046934;GO:0001779;GO:0001816;GO:0002551;GO:0002679;GO:0006468;GO:0006661;GO:0007411;GO:0010628;GO:…	K00922-ko00562 Inositol phosphate metabolism;ko04014 Ras signaling pathway;ko04015 Rap1 signaling pathway;ko04012 ErbB signaling pathway;ko04370 VEGF signaling pathway;ko04630 Jak-STAT signaling pathway;ko04668 TNF signaling pathway;ko04066 HIF-1 signaling pathway;ko04068 FoxO signaling pathway;ko04070 Phosphatidylinositol signaling system;ko04072 Phospholipase D signaling pathway;ko04071 Sphingo…	KOG0904-Phosphatidylinositol 3-kinase catalytic subunit (p110)[T]
ENSG00000243468	0.0001	0.444777	12.1189	0.00200515	0.00549667	up	INGX	inhibitor of growth family, X-linked (pseudogene) [Source:HGNC Symbol;Acc:HGNC:6064]	-	-	-
ENSG00000167676	0.696549	7.94556	3.51185	5.69696e-48	2.07719e-46	up	PLIN4	perilipin 4 [Source:HGNC Symbol;Acc:HGNC:29393]	GO:0005886;GO:0005811;GO:0005829;GO:0043231;GO:0016020;GO:0005737	K20254-ko03320 PPAR signaling pathway	-
ENSG00000178404	0.101517	0.378268	1.89768	0.0124512	0.0289549	up	CEP295NL	CEP295 N-terminal like [Source:HGNC Symbol;Acc:HGNC:44659]	GO:0008191;GO:0010951;GO:0031514;GO:0042995;GO:0005929	-	-
ENSG00000167588	0.368191	2.34902	2.67353	2.07759e-07	9.82069e-07	up	GPD1	glycerol-3-phosphate dehydrogenase 1 [Source:HGNC Symbol;Acc:HGNC:4455]	GO:0005829;GO:0005739;GO:0071356;GO:0071320;GO:0046486;GO:0045821;GO:0006734;GO:0006127;GO:0006116;GO:0006094;GO:0006072;GO:0005975;GO:0051287;GO:0004368;GO:0004367;GO:0009331;GO:0046168;GO:0042803;GO:0016616;GO:0055114;GO:0016491;GO:0005737;GO:0070062;GO:0006654	K00006-ko00564 Glycerophospholipid metabolism;ko04011 MAPK signaling pathway - yeast	KOG2711-Glycerol-3-phosphate dehydrogenase/dihydroxyacetone 3-phosphate reductase[C]
ENSG00000170430	0.0001	25.2932	17.9484	3.43791e-24	5.27712e-23	up	MGMT	O-6-methylguanine-DNA methyltransferase [Source:HGNC Symbol;Acc:HGNC:7059]	GO:0005634;GO:0071479;GO:0071407;GO:0060644;GO:0060548;GO:0051593;GO:0045739;GO:0045471;GO:0043281;GO:0042493;GO:0034599;GO:0014070;GO:0009636;GO:0006974;GO:0006307;GO:0006281;GO:0008168;GO:0005509;GO:0003908;GO:0003677;GO:0003824;GO:0032259;GO:0016740;GO:0005654;GO:0046872;GO:0016020;GO:0043066;GO:0006266;GO:0009008;GO:0006306;GO:2000781	-	-
ENSG00000158406	0.694548	9.92255	3.83657	3.62131e-22	5.03894e-21	up	HIST1H4H	histone cluster 1 H4 family member h [Source:HGNC Symbol;Acc:HGNC:4788]	GO:0060964;GO:0005515;GO:0005694;GO:0000786;GO:0006334;GO:0046982;GO:0003677;GO:0016020;GO:0005634;GO:0003723;GO:0006352;GO:0005576;GO:0070062;GO:0044267;GO:0005654;GO:0000784;GO:0034080;GO:0031012;GO:0045815;GO:0019904;GO:0042393;GO:1904837;GO:0043234;GO:0006335;GO:0006336;GO:0000228;GO:0000183;GO:0045814;GO:0006303;GO:0051290;GO:0045653;GO:0016233;GO:0032200;GO:0000788	K11254-ko05203 Viral carcinogenesis;ko05322 Systemic lupus erythematosus;ko05034 Alcoholism	KOG3467-Histone H4[B]
ENSG00000168938	35.4284	107.106	1.59606	2.7188e-36	7.01048e-35	up	PPIC	peptidylprolyl isomerase C [Source:HGNC Symbol;Acc:HGNC:9256]	GO:0005515;GO:0006457;GO:0000413;GO:0003755;GO:0016853;GO:0005737;GO:0070062;GO:0016018	-	KOG0880-Peptidyl-prolyl cis-trans isomerase[O]
ENSG00000130813	0.92331	21.5696	4.54604	2.93741e-57	1.35922e-55	up	C19orf66	chromosome 19 open reading frame 66 [Source:HGNC Symbol;Acc:HGNC:25649]	GO:0005515;GO:0005737;GO:0005634;GO:0003723;GO:0051607;GO:0045071;GO:0034341;GO:0034340;GO:0034342	-	-
ENSG00000173575	19.7797	42.0698	1.08877	0.00015342	0.00051033	up	CHD2	chromodomain helicase DNA binding protein 2 [Source:HGNC Symbol;Acc:HGNC:1917]	GO:0005515;GO:0016569;GO:0006355;GO:0006351;GO:0003677;GO:0032508;GO:0004386;GO:0016787;GO:0005654;GO:0005730;GO:0005634;GO:0005524;GO:0000166;GO:0043231;GO:0003723;GO:0001046;GO:0070062;GO:0007517;GO:0042393;GO:0006357;GO:0004003;GO:0060218;GO:0006974	-	KOG0383-Predicted helicase[R]
ENSG00000175938	2.72241	8.3111	1.61016	1.45752e-07	7.00151e-07	up	ORAI3	ORAI calcium release-activated calcium modulator 3 [Source:HGNC Symbol;Acc:HGNC:28185]	GO:0016020;GO:0002115;GO:0005515;GO:0016021;GO:0070588;GO:0015279	K16058-ko04020 Calcium signaling pathway	KOG4298-CAP-binding protein complex interacting protein 2[A]
ENSG00000121039	13.5415	137.578	3.3448	5.13129e-140	1.12579e-137	up	RDH10	retinol dehydrogenase 10 [Source:HGNC Symbol;Acc:HGNC:19975]	GO:0044297;GO:0016020;GO:0060449;GO:0060431;GO:0048568;GO:0048703;GO:0043584;GO:0043583;GO:0035115;GO:0042574;GO:0031076;GO:0014032;GO:0009887;GO:0008406;GO:0002138;GO:0001701;GO:0001656;GO:0052650;GO:0004745;GO:0055114;GO:0043231;GO:0005789;GO:0031090;GO:0005783;GO:0016491;GO:0016021;GO:0005737;GO:0042572;GO:0001523;GO:0007601	K11151-ko00830 Retinol metabolism	KOG1201-Hydroxysteroid 17-beta dehydrogenase 11[Q]
ENSG00000110721	38.769	79.124	1.02921	4.72908e-11	3.11801e-10	up	CHKA	choline kinase alpha [Source:HGNC Symbol;Acc:HGNC:1937]	GO:1904681;GO:0019695;GO:0009636;GO:0006656;GO:0006580;GO:0042803;GO:0033265;GO:0005524;GO:0004305;GO:0004104;GO:0004103;GO:0008654;GO:0006646;GO:0006629;GO:0016310;GO:0016301;GO:0016740;GO:0000166;GO:0005737;GO:0007165;GO:0005829;GO:0004871;GO:0008144;GO:0006869;GO:0006657	K14156-ko00564 Glycerophospholipid metabolism;ko05231 Choline metabolism in cancer	KOG2686-Choline kinase[M]
ENSG00000170214	1.59544	3.36683	1.07743	6.1884e-05	0.000217534	up	ADRA1B	adrenoceptor alpha 1B [Source:HGNC Symbol;Acc:HGNC:278]	GO:0007165;GO:0004871;GO:0005886;GO:0007186;GO:0004930;GO:0016021;GO:0016020;GO:0005634;GO:0006937;GO:0019229;GO:0004935;GO:0005887;GO:0004937;GO:0055117;GO:0031965;GO:0007267;GO:0007275;GO:0046982;GO:0008283;GO:0035556;GO:0043410;GO:0007188;GO:0007200;GO:0007204;GO:0071880;GO:0045987;GO:0045907;GO:0001994;GO:0042593	K04136-ko04020 Calcium signaling pathway;ko04022 cGMP - PKG signaling pathway;ko04080 Neuroactive ligand-receptor interaction;ko04261 Adrenergic signaling in cardiomyocytes;ko04270 Vascular smooth muscle contraction;ko04970 Salivary secretion	KOG3656-FOG: 7 transmembrane receptor[R]
ENSG00000042493	8.10326	33.4902	2.04716	2.84623e-22	3.97131e-21	up	CAPG	capping actin protein, gelsolin like [Source:HGNC Symbol;Acc:HGNC:1474]	GO:0042470;GO:0005576;GO:0005515;GO:0051693;GO:0051016;GO:0003779;GO:0005634;GO:0005737;GO:0005654;GO:0005730;GO:0045296;GO:0070062;GO:0005814;GO:0019904;GO:0006461;GO:0032403;GO:0072686;GO:0090543;GO:0008290	-	KOG0443-Actin regulatory proteins (gelsolin/villin family)[Z]
ENSG00000234292	0.178129	0.914622	2.36026	0.00323639	0.00850801	up	AC123595.1	-	-	-	-
ENSG00000234290	0.153135	0.605332	1.98292	0.000388344	0.00120971	up	AC116366.1	-	-	-	-
ENSG00000111452	0.022134	4.6279	7.70795	3.5758e-27	6.34175e-26	up	ADGRD1	adhesion G protein-coupled receptor D1 [Source:HGNC Symbol;Acc:HGNC:19893]	GO:0007165;GO:0004871;GO:0005886;GO:0007186;GO:0004930;GO:0016020;GO:0016021;GO:0004888;GO:0007166;GO:0010579	-	KOG4193-G protein-coupled receptors[T]
ENSG00000131050	0.0001	0.75576	12.8837	6.63718e-06	2.64635e-05	up	BPIFA2	BPI fold containing family A member 2 [Source:HGNC Symbol;Acc:HGNC:16203]	GO:0005576;GO:0008289;GO:0005515;GO:0042742;GO:0070062;GO:0001530;GO:0019730	-	-
ENSG00000263412	0.709482	1.50991	1.08962	0.00813618	0.0197149	up	AC004477.1	-	-	-	-
ENSG00000279050	0.0001	0.097618	9.931	0.018066	0.040282	up	PWAR1	Prader Willi/Angelman region RNA 1 [Source:HGNC Symbol;Acc:HGNC:30089]	-	-	-
ENSG00000272144	0.037368	1.02147	4.7727	0.000158825	0.000526863	up	AC025171.4	-	-	-	-
ENSG00000272146	0.0001	1.07989	13.3986	0.000169965	0.000560384	up	ARF4-AS1	ARF4 antisense RNA 1 [Source:HGNC Symbol;Acc:HGNC:51593]	-	-	-
ENSG00000265972	17.5923	80.4252	2.19271	4.20633e-53	1.76071e-51	up	TXNIP	thioredoxin interacting protein [Source:HGNC Symbol;Acc:HGNC:16952]	GO:0005758;GO:0005737;GO:0005634;GO:0051592;GO:0048008;GO:0043065;GO:0042542;GO:0042493;GO:0042127;GO:0032570;GO:0009749;GO:0032355;GO:0009612;GO:0006979;GO:0006606;GO:0000122;GO:0004857;GO:0043086;GO:0005515;GO:0006355;GO:0006351;GO:0007049;GO:0005829;GO:0031625;GO:0030216;GO:0051782;GO:0071228	-	KOG3780-Thioredoxin binding protein TBP-2/VDUP1[R]
ENSG00000145632	8.2	57.9096	2.82011	3.78141e-30	7.7673e-29	up	PLK2	polo like kinase 2 [Source:HGNC Symbol;Acc:HGNC:19699]	GO:0030425;GO:0005622;GO:0000785;GO:0061000;GO:0060292;GO:0060291;GO:0048167;GO:0043066;GO:0032486;GO:0032436;GO:0032092;GO:0007613;GO:0007265;GO:0007093;GO:0006468;GO:0000278;GO:0032403;GO:0004674;GO:0004871;GO:0005515;GO:0016310;GO:0016301;GO:0016740;GO:0005524;GO:0000166;GO:0004672;GO:0005737;GO:0005856;GO:0042995;GO:0005813;GO:0005829;GO:0005814;GO:0006977;GO:0043123;GO:0007052;GO:0045732;GO:…	K08861-ko04068 FoxO signaling pathway	KOG0575-Polo-like serine/threonine protein kinase[D]
ENSG00000137868	0.745658	94.3452	6.98329	3.45683e-141	7.9258e-139	up	STRA6	stimulated by retinoic acid 6 [Source:HGNC Symbol;Acc:HGNC:30650]	GO:0005886;GO:0016021;GO:0016020;GO:0006810;GO:0004872;GO:0051183;GO:0051180;GO:0001523;GO:0048566;GO:0043234;GO:0001568;GO:0007507;GO:0048844;GO:0050890;GO:0050905;GO:0030324;GO:0060426;GO:0097070;GO:0001822;GO:0003184;GO:0003281;GO:0007612;GO:0007631;GO:0030325;GO:0030540;GO:0042297;GO:0043583;GO:0043585;GO:0048286;GO:0048520;GO:0048546;GO:0048589;GO:0048745;GO:0060322;GO:0060323;GO:0060325;GO:…	-	-
ENSG00000138592	14.9767	33.4715	1.16021	1.13462e-08	6.10489e-08	up	USP8	ubiquitin specific peptidase 8 [Source:HGNC Symbol;Acc:HGNC:12631]	GO:0006508;GO:0008234;GO:0008233;GO:0005515;GO:0005886;GO:0005829;GO:0016787;GO:0016579;GO:0016020;GO:0005737;GO:0005634;GO:0036459;GO:0006511;GO:0007049;GO:0005768;GO:0045296;GO:0005769;GO:0004843;GO:0070536;GO:0071108;GO:0010008;GO:0017124;GO:0008283;GO:0030496;GO:0004197;GO:0007032;GO:0000281;GO:0019897;GO:0031313;GO:0043197;GO:0014069	K11839-ko04144 Endocytosis	KOG1868-Ubiquitin C-terminal hydrolase[O]
ENSG00000138593	6.30537	13.3748	1.08487	2.62432e-10	1.63378e-09	up	SECISBP2L	SECIS binding protein 2 like [Source:HGNC Symbol;Acc:HGNC:28997]	GO:0005515;GO:0003723;GO:0003730;GO:0030529;GO:0043021;GO:0035368;GO:0001514	-	-
ENSG00000138594	9.34694	19.2571	1.04282	3.94708e-11	2.62348e-10	up	TMOD3	tropomodulin 3 [Source:HGNC Symbol;Acc:HGNC:11873]	GO:0005865;GO:1901992;GO:0048821;GO:0030036;GO:0005523;GO:0003779;GO:0005737;GO:0005856;GO:0051694;GO:0098641;GO:0098609;GO:0005913	-	KOG3735-Tropomodulin and leiomodulin[Z]
ENSG00000164530	0.0001	0.140152	10.4528	0.00652817	0.0161381	up	PI16	peptidase inhibitor 16 [Source:HGNC Symbol;Acc:HGNC:21245]	GO:0005576;GO:0030414;GO:0010466;GO:0070062	-	KOG3017-Defense-related protein containing SCP domain[S]
ENSG00000030582	90.6592	269.385	1.57114	4.16706e-12	2.99158e-11	up	GRN	granulin precursor [Source:HGNC Symbol;Acc:HGNC:4601]	GO:0005576;GO:0005515;GO:0005783;GO:0003723;GO:0005125;GO:0005615;GO:0005764;GO:0005768;GO:0070062;GO:0043312;GO:0007165;GO:0035578;GO:0008083	-	KOG4296-Epithelin/granulin[T]
ENSG00000197258	6.21301	13.9498	1.16688	1.58079e-07	7.55799e-07	up	EIF4BP6	eukaryotic translation initiation factor 4B pseudogene 6 [Source:HGNC Symbol;Acc:HGNC:37939]	-	-	-
ENSG00000197879	53.4446	118.896	1.15358	9.67528e-21	1.24803e-19	up	MYO1C	myosin IC [Source:HGNC Symbol;Acc:HGNC:7597]	GO:0045160;GO:0045121;GO:0032587;GO:0032421;GO:0032420;GO:0031410;GO:0005903;GO:0005634;GO:1900078;GO:0030838;GO:0006810;GO:0051015;GO:0030898;GO:0008022;GO:0005516;GO:0000146;GO:0016604;GO:0005886;GO:0003779;GO:0016459;GO:0003774;GO:0005524;GO:0000166;GO:0015031;GO:0016020;GO:0005737;GO:0051028;GO:0005643;GO:0005654;GO:0042995;GO:0038096;GO:0005730;GO:0005515;GO:0005829;GO:0070062;GO:0001726;GO:…	-	KOG0164-Myosin class I heavy chain[Z]
ENSG00000237412	0.023384	514.31	14.4248	2.15402e-76	1.52702e-74	up	PRSS56	protease, serine 56 [Source:HGNC Symbol;Acc:HGNC:39433]	GO:0004252;GO:0006508;GO:0008233;GO:0016787;GO:0008236;GO:0005783;GO:0043010	-	-
ENSG00000211584	11.3392	22.8504	1.0109	7.94143e-11	5.15191e-10	up	SLC48A1	solute carrier family 48 member 1 [Source:HGNC Symbol;Acc:HGNC:26035]	GO:0016021;GO:0016020;GO:0005765;GO:0006810;GO:0005764;GO:0005768;GO:0010008;GO:0015232;GO:0015886;GO:0005886;GO:0020037	-	-
ENSG00000141837	0.0596583	0.17506	1.55305	0.0063817	0.0158021	up	CACNA1A	calcium voltage-gated channel subunit alpha1 A [Source:HGNC Symbol;Acc:HGNC:1388]	GO:0005515;GO:0005886;GO:0034765;GO:0006811;GO:0005244;GO:0005216;GO:0046872;GO:0016020;GO:0055085;GO:0016021;GO:0005737;GO:0005634;GO:0006810;GO:0006816;GO:0070588;GO:0005245;GO:0005262;GO:0005891;GO:0042995;GO:0019905;GO:0051899;GO:0008331;GO:0007204;GO:0008219;GO:0050796;GO:0086010;GO:0043025;GO:0030425;GO:0060024;GO:0050905;GO:0050883;GO:0050885;GO:0050877;GO:0050770;GO:0048813;GO:0048791;GO:…	-	KOG2301-Voltage-gated Ca2+ channels, alpha1 subunits[PT]
ENSG00000228705	0.0738043	2.55956	5.11605	1.30695e-05	5.03282e-05	up	LINC00659	long intergenic non-protein coding RNA 659 [Source:HGNC Symbol;Acc:HGNC:44316]	-	-	-
ENSG00000149573	0.817312	3.59583	2.13737	8.18452e-11	5.30556e-10	up	MPZL2	myelin protein zero like 2 [Source:HGNC Symbol;Acc:HGNC:3496]	GO:0005515;GO:0007155;GO:0016020;GO:0016021;GO:0016337;GO:0005856;GO:0009653;GO:0007156	-	-
ENSG00000184470	37.6595	121.187	1.68615	3.75398e-19	4.40677e-18	up	TXNRD2	thioredoxin reductase 2 [Source:HGNC Symbol;Acc:HGNC:18155]	GO:0005623;GO:0045454;GO:0055114;GO:0050660;GO:0016491;GO:0016668;GO:0098869;GO:0004791;GO:0034599;GO:0005739;GO:0005829;GO:0005515;GO:0005759;GO:0000305	-	-
ENSG00000163751	0.0001	0.35008	11.7735	0.000102339	0.000350307	up	CPA3	carboxypeptidase A3 [Source:HGNC Symbol;Acc:HGNC:2298]	GO:0002002;GO:0008233;GO:0006508;GO:0016787;GO:0046872;GO:0008270;GO:0004181;GO:0004180;GO:0008237;GO:0031410;GO:0005615;GO:0005576;GO:0030133;GO:0030141;GO:0002003	K08780-ko04614 Renin-angiotensin system;ko04972 Pancreatic secretion;ko04974 Protein digestion and absorption	KOG2650-Zinc carboxypeptidase[S]
ENSG00000263753	2.47285	7.78274	1.6541	2.4274e-19	2.88949e-18	up	LINC00667	long intergenic non-protein coding RNA 667 [Source:HGNC Symbol;Acc:HGNC:27906]	-	-	-
ENSG00000254290	0.730493	3.14976	2.1083	8.26396e-13	6.2542e-12	up	AC124067.4	-	-	-	-
ENSG00000242612	15.9238	37.6649	1.24204	2.91576e-06	1.2153e-05	up	DECR2	2,4-dienoyl-CoA reductase 2 [Source:HGNC Symbol;Acc:HGNC:2754]	GO:0006631;GO:0006629;GO:0055114;GO:0016491;GO:0006636;GO:0005777;GO:0005102;GO:0033540;GO:0005778;GO:0008670;GO:0019166	K13237-ko04146 Peroxisome	KOG0725-Reductases with broad range of substrate specificities[R]
ENSG00000184601	0.0001	0.537716	12.3926	9.03577e-07	3.98614e-06	up	C14orf180	chromosome 14 open reading frame 180 [Source:HGNC Symbol;Acc:HGNC:33795]	GO:0005886;GO:0016021;GO:0016020	-	-
ENSG00000178199	0.0229397	1.38336	5.91419	1.87501e-05	7.06948e-05	up	ZC3H12D	zinc finger CCCH-type containing 12D [Source:HGNC Symbol;Acc:HGNC:21175]	GO:0090305;GO:0046872;GO:0016787;GO:0005654;GO:0005737;GO:0005634;GO:0004519;GO:0004518;GO:0000932;GO:0005515;GO:0061158	-	KOG3777-Uncharacterized conserved protein[S]
ENSG00000167105	0.550242	2.85221	2.37394	3.48235e-08	1.77928e-07	up	TMEM92	transmembrane protein 92 [Source:HGNC Symbol;Acc:HGNC:26579]	GO:0016021;GO:0016020	-	-
ENSG00000198131	1.74475	14.1865	3.02343	7.31494e-45	2.41459e-43	up	ZNF544	zinc finger protein 544 [Source:HGNC Symbol;Acc:HGNC:16759]	GO:0005622;GO:0006355;GO:0003676;GO:0005515;GO:0006351;GO:0003677;GO:0046872;GO:0005634;GO:0003700	-	KOG1721-FOG: Zn-finger[R]
ENSG00000237686	0.938891	13.3847	3.83348	3.10332e-34	7.40897e-33	up	AL109615.3	-	-	-	-
ENSG00000083454	0.256353	56.3382	7.77984	6.754e-103	8.1852e-101	up	P2RX5	purinergic receptor P2X 5 [Source:HGNC Symbol;Acc:HGNC:8536]	GO:0006811;GO:0005887;GO:0005216;GO:0005829;GO:0005524;GO:0016020;GO:0016021;GO:0006810;GO:0098655;GO:0060079;GO:0001614;GO:0004931;GO:0033198;GO:0035590;GO:0098794;GO:0005886;GO:0007399;GO:0007165;GO:0004888;GO:0007596;GO:0005639;GO:0010524;GO:0050850	K05219-ko04020 Calcium signaling pathway;ko04080 Neuroactive ligand-receptor interaction	-
ENSG00000241361	0.0001	3.07395	14.9078	5.15553e-13	3.9736e-12	up	SLC25A24P1	SLC25A24 pseudogene 1 [Source:HGNC Symbol;Acc:HGNC:48933]	-	-	-
ENSG00000129474	15.4763	36.7699	1.24847	2.78334e-14	2.34634e-13	up	AJUBA	ajuba LIM protein [Source:HGNC Symbol;Acc:HGNC:20250]	GO:0008270;GO:0030027;GO:0005925;GO:0005911;GO:0005829;GO:0005667;GO:0005634;GO:0048041;GO:0046474;GO:0043406;GO:0043123;GO:0043087;GO:0035313;GO:0034613;GO:0033674;GO:0033673;GO:0031328;GO:0030334;GO:0030032;GO:0016339;GO:0000122;GO:0051015;GO:0045294;GO:0003714;GO:0003682;GO:0005515;GO:0005886;GO:0007155;GO:0006355;GO:0006351;GO:0046872;GO:0005794;GO:0016020;GO:0005737;GO:0007049;GO:0030054;GO:…	K16682-ko04390 Hippo signaling pathway;ko04391 Hippo signaling pathway -fly;ko04392 Hippo signaling pathway - multiple species	KOG1701-Focal adhesion adaptor protein Paxillin and related LIM proteins[T]
ENSG00000136603	7.06158	19.7897	1.48668	2.19029e-08	1.14319e-07	up	SKIL	SKI like proto-oncogene [Source:HGNC Symbol;Acc:HGNC:10897]	GO:0000122;GO:0046332;GO:0030512;GO:0005515;GO:0000978;GO:0001078;GO:0005654;GO:0043234;GO:0048666;GO:0030514;GO:0045596;GO:0005634;GO:0001669;GO:1902231;GO:1902043;GO:0070306;GO:0050772;GO:0034097;GO:0007283;GO:0007179;GO:0007050;GO:0002260;GO:0001825;GO:0003682	K18499-ko04550 Signaling pathways regulating pluripotency of stem cells	-
ENSG00000130600	1.3447	7790.62	12.5002	0	0	up	H19	H19, imprinted maternally expressed transcript (non-protein coding) [Source:HGNC Symbol;Acc:HGNC:4713]	-	-	-
ENSG00000145730	47.4285	96.1206	1.01909	5.24193e-12	3.7275e-11	up	PAM	peptidylglycine alpha-amidating monooxygenase [Source:HGNC Symbol;Acc:HGNC:8596]	GO:0005576;GO:0008152;GO:0003824;GO:0008270;GO:0016829;GO:0055114;GO:0016491;GO:0004497;GO:0046872;GO:0016020;GO:0016021;GO:0005507;GO:0005515;GO:0070062;GO:0016715;GO:0006518;GO:0031418;GO:0004504;GO:0004598;GO:0001519;GO:0048471;GO:0043204;GO:0043025;GO:0043005;GO:0030667;GO:0030141;GO:0009986;GO:0005886;GO:0005802;GO:0005615;GO:0060173;GO:0060135;GO:0051384;GO:0051260;GO:0050708;GO:0046688;GO:…	-	KOG3567-Peptidylglycine alpha-amidating monooxygenase[O]
ENSG00000107863	35.2732	85.0639	1.26997	4.85397e-13	3.75254e-12	up	ARHGAP21	Rho GTPase activating protein 21 [Source:HGNC Symbol;Acc:HGNC:23725]	GO:0005515;GO:0015629;GO:0030054;GO:0005886;GO:0005794;GO:0007165;GO:0016020;GO:0005737;GO:0000139;GO:0005856;GO:0030659;GO:0031410;GO:0005096;GO:0043547;GO:0005829;GO:0051056;GO:0007030;GO:0051683;GO:0072384;GO:0051684	-	-
ENSG00000275713	0.461004	7.67122	4.05661	1.84298e-37	4.89092e-36	up	HIST1H2BH	histone cluster 1 H2B family member h [Source:HGNC Symbol;Acc:HGNC:4755]	GO:0005694;GO:0000786;GO:0006334;GO:0046982;GO:0003677;GO:0005654;GO:0005829;GO:0005634;GO:0016567;GO:0070062	K11252-ko05203 Viral carcinogenesis;ko05322 Systemic lupus erythematosus;ko05034 Alcoholism	KOG1744-Histone H2B[B]
ENSG00000229901	0.0001	1.13528	13.4708	0.000610063	0.00183437	up	AC093151.2	-	-	-	-
ENSG00000065325	0.0001	27.0322	18.0443	3.33609e-27	5.92488e-26	up	GLP2R	glucagon like peptide 2 receptor [Source:HGNC Symbol;Acc:HGNC:4325]	GO:0007186;GO:0004930;GO:0016020;GO:0016021;GO:0004888;GO:0007166;GO:0007188;GO:0004967;GO:0007165;GO:0004871;GO:0005886;GO:0071377;GO:0008284	K04582-ko04080 Neuroactive ligand-receptor interaction	KOG4564-Adenylate cyclase-coupled calcitonin receptor[T]
ENSG00000143153	22.1072	114.541	2.37327	1.80229e-49	6.82564e-48	up	ATP1B1	ATPase Na+/K+ transporting subunit beta 1 [Source:HGNC Symbol;Acc:HGNC:804]	GO:0043209;GO:0042383;GO:0016324;GO:0016323;GO:0014704;GO:0005901;GO:0005890;GO:0005886;GO:1903281;GO:1903169;GO:0060048;GO:0050821;GO:0055119;GO:0030001;GO:0010882;GO:0010468;GO:0006874;GO:0006814;GO:0001666;GO:0006813;GO:0019901;GO:0008022;GO:0005391;GO:0005515;GO:0006811;GO:0007155;GO:0005622;GO:0016021;GO:0016020;GO:0006810;GO:0050900;GO:0010248;GO:0070062;GO:0034220;GO:1903278;GO:1903779;GO:…	K01540-ko04024 cAMP signaling pathway;ko04022 cGMP - PKG signaling pathway;ko04911 Insulin secretion;ko04918 Thyroid hormone synthesis;ko04919 Thyroid hormone signaling pathway;ko04260 Cardiac muscle contraction;ko04261 Adrenergic signaling in cardiomyocytes;ko04970 Salivary secretion;ko04971 Gastric acid secretion;ko04972 Pancreatic secretion;ko04976 Bile secretion;ko04973 Carbohydrate digestion…	KOG3927-Na+/K+ ATPase, beta subunit[P]
ENSG00000121769	1.79507	73.6908	5.35937	4.32498e-98	4.72406e-96	up	FABP3	fatty acid binding protein 3 [Source:HGNC Symbol;Acc:HGNC:3557]	GO:0016528;GO:0005829;GO:0005737;GO:2001245;GO:0070542;GO:0055091;GO:0046320;GO:0044539;GO:0042632;GO:0042493;GO:0032868;GO:0015909;GO:0006631;GO:0050543;GO:0005504;GO:0005324;GO:0008289;GO:0005515;GO:0005215;GO:0006810;GO:0005615;GO:0070062;GO:0019433;GO:0008285;GO:0008092;GO:0036041;GO:0070538;GO:0071073	K08752-ko03320 PPAR signaling pathway	KOG4015-Fatty acid-binding protein FABP[I]
ENSG00000102547	1.44802	3.01867	1.05983	9.77124e-06	3.81466e-05	up	CAB39L	calcium binding protein 39 like [Source:HGNC Symbol;Acc:HGNC:20290]	GO:0005515;GO:0005829;GO:0070062;GO:0007050	K08272-ko04152 AMPK signaling pathway;ko04150 mTOR signaling pathway	KOG1566-Conserved protein Mo25[S]
ENSG00000188549	2.87255	7.09565	1.30461	0.000638971	0.00191609	up	C15orf52	chromosome 15 open reading frame 52 [Source:HGNC Symbol;Acc:HGNC:33488]	GO:0003723	-	-
ENSG00000245105	0.229299	2.03384	3.14891	4.08068e-12	2.93371e-11	up	A2M-AS1	A2M antisense RNA 1 (head to head) [Source:HGNC Symbol;Acc:HGNC:27057]	-	-	-
ENSG00000213963	0.845384	1.98545	1.23179	0.0129777	0.0300202	up	AC019080.1	-	-	-	-
ENSG00000227039	0.0001	0.142551	10.4773	0.0046531	0.0118476	up	ITGB2-AS1	ITGB2 antisense RNA 1 [Source:HGNC Symbol;Acc:HGNC:44304]	-	-	-
ENSG00000232653	1.81488	5.34609	1.55861	2.36764e-17	2.47867e-16	up	GOLGA8N	golgin A8 family member N [Source:HGNC Symbol;Acc:HGNC:44405]	GO:0005794	-	KOG4725-Uncharacterized conserved protein[S]
ENSG00000248607	0.0001	12.919	16.9791	6.66242e-13	5.08574e-12	up	AC117422.1	-	-	-	-
ENSG00000212127	0.830042	2.08356	1.32779	0.00127781	0.00363844	up	TAS2R14	taste 2 receptor member 14 [Source:HGNC Symbol;Acc:HGNC:14920]	GO:0007165;GO:0004871;GO:0007186;GO:0004930;GO:0016021;GO:0016020;GO:0050896;GO:0005886;GO:0050909;GO:0001580;GO:0033038;GO:0008527	K08474-ko04742 Taste transduction	-
ENSG00000196407	0.0001	0.662854	12.6945	6.69166e-05	0.000234222	up	THEM5	thioesterase superfamily member 5 [Source:HGNC Symbol;Acc:HGNC:26755]	GO:0005739;GO:0035965;GO:0005515;GO:0006631;GO:0006629;GO:0016787;GO:0005759;GO:0047617;GO:0016290;GO:0102991;GO:0006637;GO:0035336	-	KOG4781-Uncharacterized conserved protein[S]
ENSG00000226803	0.97039	2.29112	1.23942	0.0212875	0.0466116	up	AL136311.1	-	-	-	-
ENSG00000202566	0.799397	6.15099	2.94383	0.0150481	0.0342552	up	MIR421	microRNA 421 [Source:HGNC Symbol;Acc:HGNC:32793]	GO:0005615	-	-
ENSG00000283496	0.0001	0.22852	11.1581	0.0123106	0.0286542	up	AL360181.5	-	GO:0003676	-	-
ENSG00000158286	8.85997	26.5356	1.58255	1.82582e-19	2.18566e-18	up	RNF207	ring finger protein 207 [Source:HGNC Symbol;Acc:HGNC:32947]	GO:0005622;GO:0046872;GO:0008270;GO:0005737;GO:0005515;GO:0044325;GO:0048471;GO:0051087;GO:0030544;GO:0055117;GO:0010628;GO:1902261;GO:1903762;GO:0086019;GO:1901207;GO:1903954	-	-
ENSG00000278289	0.0272553	5.97815	7.77702	4.18061e-11	2.77219e-10	up	CT45A6	cancer/testis antigen family 45 member A6 [Source:HGNC Symbol;Acc:HGNC:33271]	-	-	-
ENSG00000205213	12.34	33.5772	1.44414	6.49896e-19	7.51128e-18	up	LGR4	leucine rich repeat containing G protein-coupled receptor 4 [Source:HGNC Symbol;Acc:HGNC:13299]	GO:0005887;GO:2001013;GO:0090263;GO:0090190;GO:0072282;GO:0072224;GO:0072202;GO:0061290;GO:0050710;GO:0050673;GO:0048565;GO:0046849;GO:0045893;GO:0045892;GO:0036335;GO:0035239;GO:0034122;GO:0032922;GO:0030539;GO:0030282;GO:0007623;GO:0007283;GO:0001942;GO:0001649;GO:0004888;GO:0048511;GO:0007165;GO:0004871;GO:0005886;GO:0007186;GO:0016021;GO:0016020;GO:0007275;GO:0016055;GO:0030154;GO:0002376;GO:…	-	KOG0619-FOG: Leucine rich repeat[R]
ENSG00000108468	41.2462	89.176	1.11239	2.34019e-18	2.60648e-17	up	CBX1	chromobox 1 [Source:HGNC Symbol;Acc:HGNC:1551]	GO:0010369;GO:0005721;GO:0005634;GO:0001940;GO:0001939;GO:0000785;GO:0045892;GO:0042803;GO:0042802;GO:0005515;GO:0005819;GO:0000775;GO:0000784;GO:0019899;GO:0005654;GO:0003682;GO:0005720;GO:1990226	-	-
ENSG00000218073	1.40749	3.15248	1.16337	0.0145161	0.0331778	up	AL021407.3	-	-	-	-
ENSG00000160293	14.7611	36.4168	1.3028	4.21322e-23	6.12373e-22	up	VAV2	vav guanine nucleotide exchange factor 2 [Source:HGNC Symbol;Acc:HGNC:12658]	GO:0001784;GO:0005515;GO:0043547;GO:0035023;GO:0005089;GO:0035556;GO:0046872;GO:0005085;GO:0038095;GO:0038096;GO:0005829;GO:0051056;GO:0007165;GO:0030168;GO:0048013;GO:0048010;GO:0001525;GO:0043087;GO:0008361;GO:0043065;GO:0030193;GO:0010468;GO:0005886;GO:0005737;GO:0043552;GO:0030032;GO:0030031;GO:0016477;GO:0007264;GO:0005154	K05730-ko04024 cAMP signaling pathway;ko04810 Regulation of actin cytoskeleton;ko04510 Focal adhesion;ko04650 Natural killer cell mediated cytotoxicity;ko04660 T cell receptor signaling pathway;ko04662 B cell receptor signaling pathway;ko04664 Fc epsilon RI signaling pathway;ko04666 Fc gamma R-mediated phagocytosis;ko04670 Leukocyte transendothelial migration;ko04062 Chemokine signaling pathway	KOG2996-Rho guanine nucleotide exchange factor VAV3[T]
ENSG00000279908	0.0001	0.187373	10.8717	0.000234773	0.000757476	up	AC026748.1	-	-	-	-
ENSG00000231528	0.004188	0.850753	7.66634	5.43387e-11	3.56331e-10	up	FAM225A	family with sequence similarity 225 member A (non-protein coding) [Source:HGNC Symbol;Acc:HGNC:27855]	-	-	-
ENSG00000171223	27.7824	336.831	3.59978	1.45971e-87	1.28991e-85	up	JUNB	JunB proto-oncogene, AP-1 transcription factor subunit [Source:HGNC Symbol;Acc:HGNC:6205]	GO:0071277;GO:0060716;GO:0060136;GO:0051726;GO:0046697;GO:0045944;GO:0045597;GO:0033687;GO:0030316;GO:0009987;GO:0006355;GO:0001829;GO:0001701;GO:0001649;GO:0001570;GO:0003677;GO:0001077;GO:0000978;GO:0000977;GO:0035976;GO:0005515;GO:0043565;GO:0006351;GO:0003700;GO:0006357;GO:0006366;GO:0005654;GO:0005634;GO:0032870;GO:0000790;GO:0008134;GO:0000122;GO:0000981;GO:0005667;GO:0003713;GO:0032496;GO:…	K09028-ko04668 TNF signaling pathway;ko04380 Osteoclast differentiation	KOG0837-Transcriptional activator of the JUN family[K]
ENSG00000171227	8.8264	25.819	1.54854	2.61825e-12	1.91259e-11	up	TMEM37	transmembrane protein 37 [Source:HGNC Symbol;Acc:HGNC:18216]	GO:0016021;GO:0016020;GO:0070588;GO:0005262;GO:0005244;GO:0034765;GO:0006811;GO:0006810;GO:0006816	-	-
ENSG00000248126	9.70087	23.1628	1.25562	0.00122635	0.00350286	up	AC091849.1	-	-	-	-
ENSG00000146192	0.0001	0.406021	11.9873	0.000687221	0.00204942	up	FGD2	FYVE, RhoGEF and PH domain containing 2 [Source:HGNC Symbol;Acc:HGNC:3664]	GO:0005769;GO:0005737;GO:0005634;GO:0001726;GO:0043507;GO:1901981;GO:0005089;GO:0005515;GO:0043547;GO:0035023;GO:0005886;GO:0005794;GO:0046872;GO:0016020;GO:0005856;GO:0031901;GO:0005085;GO:0042995;GO:0005768;GO:0007010;GO:0005829;GO:0030027;GO:0051056;GO:0008360;GO:0030036;GO:0043087;GO:0043065;GO:0032587;GO:0046847;GO:0031267	-	KOG4424-Predicted Rho/Rac guanine nucleotide exchange factor/faciogenital dysplasia protein 3[T]
ENSG00000138166	7.65375	17.5175	1.19456	1.90029e-13	1.51511e-12	up	DUSP5	dual specificity phosphatase 5 [Source:HGNC Symbol;Acc:HGNC:3071]	GO:0000188;GO:0017017;GO:0005515;GO:0004721;GO:0016311;GO:0016791;GO:0006470;GO:0008138;GO:0004725;GO:0016787;GO:0005634;GO:0000165;GO:0005654;GO:0035335;GO:0035970;GO:0000187;GO:0001706	K04459-ko04010 MAPK signaling pathway	KOG1716-Dual specificity phosphatase[V]
ENSG00000138162	9.12012	60.028	2.71851	2.46467e-96	2.62451e-94	up	TACC2	transforming acidic coiled-coil containing protein 2 [Source:HGNC Symbol;Acc:HGNC:11523]	GO:0005886;GO:0005654;GO:0005829;GO:0005737;GO:0005634;GO:0005856;GO:0005815;GO:0000226;GO:0008283;GO:0021987;GO:0015630;GO:0035257	-	-
ENSG00000173269	0.252824	1.40411	2.47345	1.22865e-08	6.58161e-08	up	MMRN2	multimerin 2 [Source:HGNC Symbol;Acc:HGNC:19888]	GO:0005604;GO:0005576;GO:0005578;GO:0005615;GO:0005515;GO:0070062;GO:0031012;GO:0001525;GO:0090051;GO:0030948	-	-
ENSG00000173267	5.0647	91.8798	4.1812	1.13108e-62	5.97219e-61	up	SNCG	synuclein gamma [Source:HGNC Symbol;Acc:HGNC:11141]	GO:0043025;GO:0030424;GO:0005737;GO:0050808;GO:0046928;GO:0014059;GO:0009306;GO:0008344;GO:0007268;GO:0005515;GO:0048471;GO:0005856;GO:0005815;GO:0005819;GO:0070062	-	-
ENSG00000258927	0.0722013	1.86473	4.6908	8.60641e-11	5.56628e-10	up	AL133467.2	-	-	-	-
ENSG00000258920	2.82899	8.27639	1.54871	3.07368e-09	1.74299e-08	up	FOXN3-AS1	FOXN3 antisense RNA 1 [Source:HGNC Symbol;Acc:HGNC:44290]	-	-	-
ENSG00000218418	0.454779	1.16011	1.35102	5.54744e-07	2.50942e-06	up	AL591135.1	-	-	-	-
ENSG00000173486	52.6178	147.101	1.48319	3.48904e-11	2.32694e-10	up	FKBP2	FK506 binding protein 2 [Source:HGNC Symbol;Acc:HGNC:3718]	GO:0000413;GO:0005515;GO:0003755;GO:0005789;GO:0005783;GO:0016853;GO:0016020;GO:0061077;GO:0070062;GO:0005528	-	KOG0549-FKBP-type peptidyl-prolyl cis-trans isomerase[O]
ENSG00000268879	0.0001	7.04395	16.1041	5.23174e-10	3.1604e-09	up	IGFL1P1	IGF like family member 1 pseudogene 1 [Source:HGNC Symbol;Acc:HGNC:32956]	-	-	-
ENSG00000106211	183.763	773.626	2.07379	1.14799e-21	1.55324e-20	up	HSPB1	heat shock protein family B (small) member 1 [Source:HGNC Symbol;Acc:HGNC:5246]	GO:0043292;GO:0030018;GO:0005886;GO:0005737;GO:0005634;GO:0005622;GO:2001234;GO:1902176;GO:0043122;GO:0042535;GO:0032731;GO:0006469;GO:0008426;GO:0005080;GO:0005515;GO:0042803;GO:1904115;GO:0003723;GO:0005615;GO:0005856;GO:0071901;GO:0005925;GO:0005819;GO:0042802;GO:0006986;GO:0005829;GO:0070062;GO:0001895;GO:0043488;GO:0009615;GO:0031012;GO:0043066;GO:0070527;GO:0048010;GO:0061077;GO:0019901;GO:…	K04455-ko04010 MAPK signaling pathway;ko04370 VEGF signaling pathway;ko05169 Epstein-Barr virus infection;ko05146 Amoebiasis	KOG3591-Alpha crystallins[O]
ENSG00000103534	0.762616	17.4837	4.51891	6.41033e-110	8.54151e-108	up	TMC5	transmembrane channel like 5 [Source:HGNC Symbol;Acc:HGNC:22999]	GO:0016021;GO:0016020;GO:0006811;GO:0006810;GO:0070062	-	-
ENSG00000215274	1.42185	16.4569	3.53286	1.81901e-22	2.56617e-21	up	GAGE10	G antigen 10 [Source:HGNC Symbol;Acc:HGNC:30968]	-	-	-
ENSG00000263033	0.0001	0.231768	11.1785	0.0206328	0.0453811	up	AC007220.1	-	-	-	-
ENSG00000135114	0.0107277	10.7895	9.97408	2.34103e-20	2.96562e-19	up	OASL	2'-5'-oligoadenylate synthetase like [Source:HGNC Symbol;Acc:HGNC:8090]	GO:0003725;GO:0006955;GO:0003677;GO:0005654;GO:0005829;GO:0005524;GO:0016020;GO:0005737;GO:0005634;GO:0003723;GO:0016740;GO:0051607;GO:0002376;GO:0045087;GO:0005730;GO:0009615;GO:0045071;GO:0060333;GO:0060337;GO:0046966	-	KOG0001-Ubiquitin and ubiquitin-like proteins[OR]
ENSG00000186487	0.018303	2.88949	7.30259	1.42411e-29	2.83596e-28	up	MYT1L	myelin transcription factor 1 like [Source:HGNC Symbol;Acc:HGNC:7623]	GO:0006355;GO:0006351;GO:0003700;GO:0003677;GO:0046872;GO:0008270;GO:0005634;GO:0007275;GO:0007399;GO:0030154	-	KOG3803-Transcription factor containing C2HC type Zn finger[K]
ENSG00000165029	0.938718	3.36665	1.84255	3.95135e-29	7.71181e-28	up	ABCA1	ATP binding cassette subfamily A member 1 [Source:HGNC Symbol;Acc:HGNC:29]	GO:0043231;GO:0034364;GO:0009986;GO:0009897;GO:0005887;GO:0005886;GO:0005794;GO:0071397;GO:0071300;GO:0071222;GO:0045332;GO:0043691;GO:0042493;GO:0042158;GO:0042157;GO:0034380;GO:0033700;GO:0033344;GO:0030301;GO:0015914;GO:0010875;GO:0008203;GO:0007584;GO:0006911;GO:0006497;GO:0002790;GO:0042626;GO:0017127;GO:0008509;GO:0005548;GO:0019216;GO:0005515;GO:0055085;GO:0006629;GO:0005524;GO:0000166;GO:…	K05641-ko02010 ABC transporters;ko04975 Fat digestion and absorption	KOG0059-Lipid exporter ABCA1 and related proteins, ABC superfamily[IR]
ENSG00000186594	1.37034	3.56454	1.37918	0.00421742	0.0108407	up	MIR22HG	MIR22 host gene [Source:HGNC Symbol;Acc:HGNC:28219]	-	-	-
ENSG00000115596	0.31175	14.5412	5.54362	1.92579e-55	8.56841e-54	up	WNT6	Wnt family member 6 [Source:HGNC Symbol;Acc:HGNC:12785]	GO:0009986;GO:0005578;GO:0072080;GO:0072079;GO:0060684;GO:0045893;GO:0016055;GO:0010628;GO:0009798;GO:0001658;GO:0005576;GO:0007275;GO:0005102;GO:0005615;GO:0005886;GO:0030182;GO:0030666;GO:0005796;GO:0005109;GO:0045165;GO:0071300;GO:0005788;GO:0070062;GO:0061303;GO:0042475;GO:0070172	K00445-ko04310 Wnt signaling pathway;ko04390 Hippo signaling pathway;ko04150 mTOR signaling pathway;ko04550 Signaling pathways regulating pluripotency of stem cells;ko04916 Melanogenesis;ko05200 Pathways in cancer;ko05205 Proteoglycans in cancer;ko05217 Basal cell carcinoma;ko05224 Breast cancer;ko05166 HTLV-I infection	KOG3913-Wnt family of developmental regulators[T]
ENSG00000250786	0.0001	0.651896	12.6704	4.76378e-06	1.92962e-05	up	SNHG18	small nucleolar RNA host gene 18 [Source:HGNC Symbol;Acc:HGNC:49007]	-	-	-
ENSG00000229781	0.0001	0.145292	10.5047	0.0114101	0.026744	up	AC013444.1	-	-	-	-
ENSG00000238266	0.0001	0.495282	12.274	1.12134e-07	5.44307e-07	up	LINC00707	long intergenic non-protein coding RNA 707 [Source:HGNC Symbol;Acc:HGNC:44691]	-	-	-
ENSG00000183508	3.80166	10.4277	1.45572	1.46513e-31	3.1707e-30	up	FAM46C	family with sequence similarity 46 member C [Source:HGNC Symbol;Acc:HGNC:24712]	GO:0005515	-	KOG3852-Uncharacterized conserved protein[S]
ENSG00000138207	0.06605	2.58829	5.2923	9.99795e-10	5.90229e-09	up	RBP4	retinol binding protein 4 [Source:HGNC Symbol;Acc:HGNC:9922]	GO:0005576;GO:0005515;GO:0005215;GO:0006810;GO:0005615;GO:0036094;GO:0050896;GO:0005829;GO:0070062;GO:0007601;GO:0032024;GO:0001523;GO:0007507;GO:0032526;GO:0030324;GO:0042593;GO:0016918;GO:0060347;GO:0005501;GO:0019841;GO:0034632;GO:0001654;GO:0006094;GO:0030277;GO:0034633;GO:0042572;GO:0048562;GO:0048706;GO:0048738;GO:0048807;GO:0051024;GO:0060044;GO:0060059;GO:0060065;GO:0060068;GO:0060157;GO:…	-	-
ENSG00000282950	0.06785	0.743052	3.45304	0.0152323	0.034625	up	AC063952.4	-	-	-	-
ENSG00000164089	1.55762	21.8577	3.81073	1.13813e-41	3.44826e-40	up	ETNPPL	ethanolamine-phosphate phospho-lyase [Source:HGNC Symbol;Acc:HGNC:14404]	GO:0008483;GO:0005739;GO:0016829;GO:0003824;GO:0016740;GO:0030170;GO:0005575;GO:0005759;GO:0042802;GO:0006646;GO:0008453;GO:0050459	K14286-ko00564 Glycerophospholipid metabolism	KOG1403-Predicted alanine-glyoxylate aminotransferase[R]
ENSG00000150782	0.259604	30.2925	6.86651	4.10561e-67	2.35864e-65	up	IL18	interleukin 18 [Source:HGNC Symbol;Acc:HGNC:5986]	GO:0005615;GO:0070328;GO:0045662;GO:0045630;GO:0042632;GO:0042346;GO:0042095;GO:0032729;GO:0030101;GO:0010744;GO:0010628;GO:0006954;GO:0005125;GO:0042531;GO:0006955;GO:0005576;GO:0005515;GO:0005829;GO:0070062;GO:0014068;GO:0045944;GO:0051897;GO:0007267;GO:0042088;GO:0050729;GO:0000165;GO:0001525;GO:0030155;GO:0032148;GO:0042104;GO:0035655;GO:0048661;GO:0031663;GO:0032740;GO:0071407;GO:0032725;GO:…	K05482-ko04060 Cytokine-cytokine receptor interaction;ko04621 NOD-like receptor signaling pathway;ko04623 Cytosolic DNA-sensing pathway;ko05323 Rheumatoid arthritis;ko05321 Inflammatiory bowel disease (IBD);ko05132 Salmonella infection;ko05134 Legionellosis;ko05152 Tuberculosis;ko05164 Influenza A;ko05144 Malaria;ko05143 African trypanosomiasis	-
ENSG00000254860	3.12348	6.71023	1.10321	2.49473e-05	9.24446e-05	up	TMEM9B-AS1	TMEM9B antisense RNA 1 [Source:HGNC Symbol;Acc:HGNC:19230]	-	-	-
ENSG00000104953	1.35245	36.03	4.73555	8.18719e-75	5.57123e-73	up	TLE6	transducin like enhancer of split 6 [Source:HGNC Symbol;Acc:HGNC:30788]	GO:0006355;GO:0005737;GO:0005634;GO:0043234;GO:0005938;GO:0050769;GO:0045666	-	KOG0639-Transducin-like enhancer of split protein (contains WD40 repeats)[B]
ENSG00000222041	10.5119	64.1865	2.61025	8.52491e-43	2.65881e-41	up	CYTOR	cytoskeleton regulator RNA [Source:HGNC Symbol;Acc:HGNC:28717]	-	-	-
ENSG00000197245	0.187877	1.77036	3.23618	1.49963e-09	8.71362e-09	up	FAM110D	family with sequence similarity 110 member D [Source:HGNC Symbol;Acc:HGNC:25860]	-	-	-
ENSG00000276122	0.0170177	1.66032	6.60829	1.86365e-09	1.07526e-08	up	AC026336.3	-	-	-	-
ENSG00000157150	0.0184033	10.2887	9.12688	2.83773e-17	2.95743e-16	up	TIMP4	TIMP metallopeptidase inhibitor 4 [Source:HGNC Symbol;Acc:HGNC:11823]	GO:0030017;GO:0005615;GO:0043434;GO:0042698;GO:0042493;GO:0034097;GO:0032496;GO:0009725;GO:0007417;GO:0007219;GO:0005576;GO:0010951;GO:0046872;GO:0030414;GO:0010466;GO:0008191;GO:0008150;GO:0005578;GO:0004857;GO:0002020;GO:0051045;GO:0043086	-	KOG4745-Metalloproteinase inhibitor TIMP and related proteins[R]
ENSG00000172482	0.0001	0.765421	12.902	1.33429e-06	5.77904e-06	up	AGXT	alanine-glyoxylate aminotransferase [Source:HGNC Symbol;Acc:HGNC:341]	GO:0034641;GO:0005777;GO:0005759;GO:0005739;GO:0051591;GO:0051384;GO:0046724;GO:0046487;GO:0042866;GO:0019265;GO:0007219;GO:0016597;GO:0008453;GO:0004760;GO:0008483;GO:0042803;GO:0003824;GO:0016740;GO:0043231;GO:0005515;GO:0005102;GO:0005782;GO:0030170;GO:0043621;GO:0009436;GO:0019448;GO:0042853	K00830-ko01200 Carbon metabolism;ko00630 Glyoxylate and dicarboxylate metabolism;ko00680 Methane metabolism;ko00250 Alanine, aspartate and glutamate metabolism;ko00260 Glycine, serine and threonine metabolism;ko04146 Peroxisome	KOG2862-Alanine-glyoxylate aminotransferase AGT1[R]
ENSG00000162009	0.0001	0.587453	12.5203	2.10814e-05	7.8819e-05	up	SSTR5	somatostatin receptor 5 [Source:HGNC Symbol;Acc:HGNC:11334]	GO:0005886;GO:0050796;GO:0042593;GO:0007165;GO:0004871;GO:0007186;GO:0004930;GO:0016021;GO:0016020;GO:0005887;GO:0043005;GO:0007268;GO:0008285;GO:0032467;GO:0007187;GO:0004994;GO:0042923;GO:0038170;GO:0071385	K04221-ko04024 cAMP signaling pathway;ko04080 Neuroactive ligand-receptor interaction	KOG3656-FOG: 7 transmembrane receptor[R]
ENSG00000278677	1.04933	3.8023	1.85741	0.00107259	0.00309846	up	HIST1H2AM	histone cluster 1 H2A family member m [Source:HGNC Symbol;Acc:HGNC:4735]	GO:0005515;GO:0005694;GO:0000786;GO:0046982;GO:0003677;GO:0005634;GO:0000790;GO:0008150;GO:0070062;GO:0019899;GO:0006342	K11251-ko05322 Systemic lupus erythematosus;ko05034 Alcoholism	KOG1756-Histone 2A[B]
ENSG00000260577	0.0201837	0.349652	4.11466	0.00292004	0.00774599	up	AC126773.2	-	-	-	-
ENSG00000260976	0.0001	0.301968	11.5602	0.00427998	0.0109859	up	LINC01633	long intergenic non-protein coding RNA 1633 [Source:HGNC Symbol;Acc:HGNC:52420]	-	-	-
ENSG00000214401	0.734963	4.64669	2.66046	7.60459e-07	3.3847e-06	up	KANSL1-AS1	KANSL1 antisense RNA 1 [Source:HGNC Symbol;Acc:HGNC:43740]	-	-	-
ENSG00000199753	15.9784	37.5295	1.2319	0.00280321	0.00747112	up	SNORD104	small nucleolar RNA, C/D box 104 [Source:HGNC Symbol;Acc:HGNC:32768]	-	-	-
ENSG00000196834	0.0184353	0.132361	2.84394	0.00102328	0.00296577	up	POTEI	POTE ankyrin domain family member I [Source:HGNC Symbol;Acc:HGNC:37093]	GO:0005615;GO:0003674;GO:0070062;GO:0001895	-	KOG0676-Actin and related proteins[Z]
ENSG00000172927	0.450304	3.89037	3.11093	5.46245e-09	3.03668e-08	up	MYEOV	myeloma overexpressed [Source:HGNC Symbol;Acc:HGNC:7563]	-	-	-
ENSG00000100342	0.0001	1.81726	14.1495	1.32146e-13	1.06226e-12	up	APOL1	apolipoprotein L1 [Source:HGNC Symbol;Acc:HGNC:618]	GO:0005576;GO:0008289;GO:0005515;GO:0006869;GO:0042157;GO:0006629;GO:0006810;GO:0008202;GO:0008203;GO:0006898;GO:0044267;GO:0072562;GO:0034364;GO:0045087;GO:0005615;GO:0005788;GO:0005254;GO:0019835;GO:0031640;GO:1902476;GO:0031224;GO:0034361;GO:0043687	-	-
ENSG00000238279	0.10746	1.98132	4.20458	0.000178985	0.00058822	up	BX470102.1	-	-	-	-
ENSG00000174564	1.61801	6.57524	2.02282	1.88427e-16	1.86739e-15	up	IL20RB	interleukin 20 receptor subunit beta [Source:HGNC Symbol;Acc:HGNC:6004]	GO:0050863;GO:0048873;GO:0042130;GO:0032753;GO:0032733;GO:0032703;GO:0032689;GO:0002765;GO:0002437;GO:0001808;GO:0042015;GO:0016021;GO:0016020;GO:0019221;GO:0005886;GO:0004920	K05137-ko04630 Jak-STAT signaling pathway;ko04060 Cytokine-cytokine receptor interaction	-
ENSG00000174567	0.0001	0.686689	12.7454	0.000122387	0.000413702	up	GOLT1A	golgi transport 1A [Source:HGNC Symbol;Acc:HGNC:24766]	GO:0005794;GO:0016192;GO:0015031;GO:0016021;GO:0016020;GO:0006810;GO:0000139	-	KOG1743-Ferric reductase-like proteins[P]
ENSG00000181381	0.0001	4.16829	15.3472	1.85544e-17	1.95857e-16	up	DDX60L	DEAD-box helicase 60 like [Source:HGNC Symbol;Acc:HGNC:26429]	GO:0004386;GO:0016787;GO:0005524;GO:0000166;GO:0003723;GO:0003676	-	-
ENSG00000223784	0.0001	6.05544	15.8859	2.16924e-13	1.72576e-12	up	LINP1	lncRNA in non-homologous end joining pathway 1 [Source:HGNC Symbol;Acc:HGNC:53170]	-	-	-
ENSG00000223783	0.0001	3.7205	15.1832	4.75157e-09	2.65192e-08	up	LINC01983	long intergenic non-protein coding RNA 1983 [Source:HGNC Symbol;Acc:HGNC:52813]	-	-	-
ENSG00000266066	0.06684	1.42312	4.41221	2.15679e-14	1.83702e-13	up	AC008158.1	-	-	-	-
ENSG00000113719	161.651	409.452	1.34081	5.29775e-21	6.94272e-20	up	ERGIC1	endoplasmic reticulum-golgi intermediate compartment 1 [Source:HGNC Symbol;Acc:HGNC:29205]	GO:0005794;GO:0005789;GO:0005783;GO:0005654;GO:0043231;GO:0016021;GO:0016020;GO:0006810;GO:0000139;GO:0016192;GO:0005515;GO:0033116;GO:0006888;GO:0005793	-	KOG2667-COPII vesicle protein[U]
ENSG00000079337	0.730793	1.63753	1.16399	5.662e-05	0.000200164	up	RAPGEF3	Rap guanine nucleotide exchange factor 3 [Source:HGNC Symbol;Acc:HGNC:16629]	GO:0005085;GO:0005515;GO:0005886;GO:0035556;GO:0005622;GO:0000166;GO:0007264;GO:0016020;GO:0030552;GO:0043547;GO:0030027;GO:0030175;GO:0070062;GO:0012505;GO:0005902;GO:0007165;GO:0019904;GO:0061028;GO:0008283;GO:0030864;GO:0001525;GO:0050796;GO:0045766;GO:0051496;GO:2000249;GO:0071320;GO:0033138;GO:0017034;GO:0019933;GO:0030822;GO:0032486;GO:0034242;GO:0046827;GO:0060143;GO:1901985	K08014-ko04015 Rap1 signaling pathway;ko04072 Phospholipase D signaling pathway;ko04024 cAMP signaling pathway;ko04670 Leukocyte transendothelial migration;ko04261 Adrenergic signaling in cardiomyocytes;ko04726 Serotonergic synapse;ko04720 Long-term potentiation	KOG2378-cAMP-regulated guanine nucleotide exchange factor[T]
ENSG00000107954	4.33842	20.0811	2.2106	3.37163e-47	1.18683e-45	up	NEURL1	neuralized E3 ubiquitin protein ligase 1 [Source:HGNC Symbol;Acc:HGNC:7761]	GO:0097440;GO:0043204;GO:0043197;GO:0014069;GO:0005886;GO:0005737;GO:0090129;GO:0071230;GO:0060999;GO:0051491;GO:0048170;GO:0045741;GO:0030317;GO:0007595;GO:0007519;GO:0007420;GO:0007288;GO:0006513;GO:0061630;GO:0045183;GO:0004842;GO:0016567;GO:0016740;GO:0046872;GO:0008270;GO:0016020;GO:0048471;GO:0030054;GO:0045202;GO:0045211;GO:0007219;GO:0030425;GO:0042995;GO:0006417;GO:0008285;GO:0043065;GO:…	-	KOG4172-Predicted E3 ubiquitin ligase[O]
ENSG00000261759	0.456333	3.82679	3.06798	4.79501e-09	2.67499e-08	up	AC099518.5	-	-	-	-
ENSG00000105707	0.0228303	1.33304	5.86763	1.06351e-08	5.73898e-08	up	HPN	hepsin [Source:HGNC Symbol;Acc:HGNC:5155]	GO:0004252;GO:0006508;GO:0008233;GO:0005886;GO:0071805;GO:0016787;GO:0005789;GO:0016020;GO:0016021;GO:0008236;GO:0005887;GO:0005515;GO:0070008;GO:0070062;GO:0010628;GO:0008360;GO:0043066;GO:0031965;GO:0016324;GO:0009986;GO:0005911;GO:0030307;GO:0050680;GO:0010719;GO:0015269;GO:0090103;GO:0043025;GO:0043923;GO:0010756;GO:0034769;GO:0048012;GO:0050910;GO:0097066;GO:0097195;GO:2000347;GO:2000611	K08665-ko05203 Viral carcinogenesis	KOG3627-Trypsin[E]
ENSG00000166250	3.17631	30.5036	3.26356	1.80828e-60	8.95345e-59	up	CLMP	CXADR like membrane protein [Source:HGNC Symbol;Acc:HGNC:24039]	GO:0016020;GO:0005886;GO:0016021;GO:0030054;GO:0005923;GO:0070062;GO:0009986;GO:0005881;GO:0048565	-	-
ENSG00000162006	0.0588693	0.378552	2.6849	0.000377669	0.00117862	up	MSLNL	mesothelin-like [Source:HGNC Symbol;Acc:HGNC:14170]	GO:0007155;GO:0016021;GO:0016020;GO:0007160;GO:0009986	-	-
ENSG00000166780	0.996291	3.03289	1.60606	1.28423e-06	5.57549e-06	up	C16orf45	chromosome 16 open reading frame 45 [Source:HGNC Symbol;Acc:HGNC:19213]	GO:0015630;GO:0021822;GO:0007026;GO:0005515	-	-
ENSG00000244693	0.010644	0.593229	5.80048	3.31987e-06	1.37227e-05	up	CTAGE8	CTAGE family member 8 [Source:HGNC Symbol;Acc:HGNC:37294]	GO:0016021;GO:0016020	-	-
ENSG00000186834	30.6278	74.9189	1.29049	4.49908e-32	9.93938e-31	up	HEXIM1	hexamethylene bisacetamide inducible 1 [Source:HGNC Symbol;Acc:HGNC:24953]	GO:0005634;GO:0045892;GO:0007507;GO:0005515;GO:0000122;GO:0006355;GO:0006351;GO:0005654;GO:0005737;GO:0004861;GO:0017069;GO:0097322;GO:0045736;GO:1901798	-	-
ENSG00000186832	0.0001	1.20756	13.5598	3.99096e-08	2.02694e-07	up	KRT16	keratin 16 [Source:HGNC Symbol;Acc:HGNC:6423]	GO:0005882;GO:0061436;GO:0051546;GO:0045104;GO:0045087;GO:0031424;GO:0030216;GO:0006954;GO:0002009;GO:0005200;GO:0005198;GO:0005634;GO:0005856;GO:0007010;GO:0005829;GO:0070062;GO:0005515;GO:0008283;GO:0030336;GO:0008544;GO:0070268;GO:0007568;GO:0042633	-	-
ENSG00000186831	0.0001	0.211414	11.0459	0.0122466	0.0285288	up	KRT17P2	keratin 17 pseudogene 2 [Source:HGNC Symbol;Acc:HGNC:6429]	-	-	-
ENSG00000260578	0.0137897	0.492188	5.15755	6.76314e-06	2.69319e-05	up	AC110597.1	-	-	-	-
ENSG00000154153	3.38278	11.7115	1.79164	1.14838e-11	7.94842e-11	up	RETREG1	reticulophagy regulator 1 [Source:HGNC Symbol;Acc:HGNC:25964]	GO:0030176;GO:0061709;GO:0016604;GO:0005794;GO:0005789;GO:0005783;GO:0016021;GO:0016020;GO:0006914;GO:0005515;GO:0043524;GO:0005801;GO:0019233	-	-
ENSG00000005486	53.4448	155.22	1.5382	1.65966e-08	8.77587e-08	up	RHBDD2	rhomboid domain containing 2 [Source:HGNC Symbol;Acc:HGNC:23082]	GO:0048471;GO:0005794;GO:0000139;GO:0006508;GO:0004252;GO:0005654;GO:0005634;GO:0016021;GO:0016020	-	KOG2632-Rhomboid family proteins[S]
ENSG00000228812	0.106463	2.8975	4.76638	7.3777e-08	3.6551e-07	up	LAMA5-AS1	LAMA5 antisense RNA 1 [Source:HGNC Symbol;Acc:HGNC:40334]	-	-	-
ENSG00000261159	1.78066	4.20491	1.23967	0.000482982	0.0014822	up	AC112484.4	-	-	-	-
ENSG00000131737	0.0001	0.201363	10.9756	0.0029225	0.00775091	up	KRT34	keratin 34 [Source:HGNC Symbol;Acc:HGNC:6452]	GO:0005882;GO:0005198;GO:0005615;GO:0005829;GO:0070062;GO:0031424;GO:0008544;GO:0070268	-	-
ENSG00000250240	0.0001	0.407637	11.9931	0.00646233	0.0159816	up	AC008840.1	-	-	-	-
ENSG00000250247	0.0001	0.257719	11.3316	0.00720801	0.017666	up	SEPHS2P1	selenophosphate synthetase 2 pseudogene 1 [Source:HGNC Symbol;Acc:HGNC:42165]	-	-	-
ENSG00000171722	0.360548	1.05819	1.55334	0.00389749	0.0100896	up	SPATA46	spermatogenesis associated 46 [Source:HGNC Symbol;Acc:HGNC:27648]	GO:0031965;GO:0007342;GO:0007283;GO:0005515;GO:0016020;GO:0005634;GO:0030154	-	-
ENSG00000125618	0.0001	0.221293	11.1117	4.37733e-05	0.000157371	up	PAX8	paired box 8 [Source:HGNC Symbol;Acc:HGNC:8622]	GO:0005515;GO:0003700;GO:0006355;GO:0006351;GO:0003677;GO:0006366;GO:0005654;GO:0005634;GO:0007275;GO:0030154;GO:0045893;GO:0038194;GO:0045944;GO:0042981;GO:0044212;GO:0030878;GO:0009653;GO:0001823;GO:0042472;GO:0001822;GO:0000979;GO:0007417;GO:0090190;GO:0001658;GO:2000611;GO:0003337;GO:0004996;GO:0071371;GO:0072207;GO:0072284;GO:0001655;GO:0048793;GO:0072289;GO:0039003;GO:0072108;GO:0072221;GO:…	K09293-ko04918 Thyroid hormone synthesis;ko05200 Pathways in cancer;ko05202 Transcriptional misregulation in cancers;ko05216 Thyroid cancer	KOG3862-Transcription factor PAX2/5/8, contains PAX domain[K]
ENSG00000083720	43.5889	114.804	1.39714	2.21284e-22	3.10971e-21	up	OXCT1	3-oxoacid CoA-transferase 1 [Source:HGNC Symbol;Acc:HGNC:8527]	GO:0005739;GO:0060612;GO:0046952;GO:0046950;GO:0045471;GO:0042594;GO:0042493;GO:0042182;GO:0035774;GO:0014823;GO:0009725;GO:0007584;GO:0007507;GO:0007420;GO:0042803;GO:0008260;GO:0008410;GO:0008152;GO:0016740;GO:0005654;GO:0005759	K01027-ko00650 Butanoate metabolism;ko00072 Synthesis and degradation of ketone bodies;ko00280 Valine, leucine and isoleucine degradation	KOG3822-Succinyl-CoA:alpha-ketoacid-CoA transferase[C]
ENSG00000120820	7.89578	19.98	1.3394	3.19148e-18	3.52684e-17	up	GLT8D2	glycosyltransferase 8 domain containing 2 [Source:HGNC Symbol;Acc:HGNC:24890]	GO:0016757;GO:0016740;GO:0016021;GO:0016020;GO:0005794;GO:0000271	-	-
ENSG00000052344	0.381567	1.90289	2.31819	9.33025e-09	5.06624e-08	up	PRSS8	protease, serine 8 [Source:HGNC Symbol;Acc:HGNC:9491]	GO:0065009;GO:0004252;GO:0005576;GO:0006508;GO:0008233;GO:0005886;GO:0016787;GO:0016021;GO:0016020;GO:0005615;GO:0008236;GO:0017080;GO:0005515;GO:0070062;GO:0070268;GO:0004175;GO:0010765;GO:0019897;GO:0046658	-	KOG3627-Trypsin[E]
ENSG00000279071	0.0660053	0.446896	2.75928	0.00266618	0.00714255	up	AC073592.3	-	-	-	-
ENSG00000164715	12.5327	29.0173	1.21122	2.78584e-29	5.4791e-28	up	LMTK2	lemur tyrosine kinase 2 [Source:HGNC Symbol;Acc:HGNC:17880]	GO:0043025;GO:0030426;GO:0043086;GO:0005515;GO:0005794;GO:0016310;GO:0016301;GO:0016740;GO:0006468;GO:0005524;GO:0004674;GO:0000166;GO:0004672;GO:0005829;GO:0016021;GO:0016020;GO:0048471;GO:0004864;GO:0005769;GO:0055037;GO:0046777;GO:0018107;GO:0032456;GO:0018105;GO:0033572;GO:0045022;GO:0001881;GO:0070853	-	-
ENSG00000233695	0.0684637	2.25924	5.04436	1.1245e-33	2.62795e-32	up	GAS6-AS1	GAS6 antisense RNA 1 [Source:HGNC Symbol;Acc:HGNC:39826]	-	-	-
ENSG00000073910	1.00367	2.04038	1.02354	2.33995e-10	1.46103e-09	up	FRY	FRY microtubule binding protein [Source:HGNC Symbol;Acc:HGNC:20367]	GO:1904428;GO:0004857;GO:0043086;GO:0005737;GO:0005856;GO:0000922;GO:0005815;GO:0005938;GO:0000902;GO:0031175;GO:0090527;GO:0030427	-	KOG1825-Fry-like conserved proteins[R]
ENSG00000138496	1.77694	18.2766	3.36253	1.09838e-68	6.60006e-67	up	PARP9	poly(ADP-ribose) polymerase family member 9 [Source:HGNC Symbol;Acc:HGNC:24118]	GO:0005829;GO:0005739;GO:0016740;GO:0005654;GO:0016020;GO:0005737;GO:0005634;GO:0003950;GO:0006281;GO:0006974;GO:0005515;GO:0016477;GO:0006302;GO:0034356;GO:0060330	-	KOG2633-Hismacro and SEC14 domain-containing proteins[BK]
ENSG00000112149	7.87808	107.085	3.76477	7.49536e-126	1.23868e-123	up	CD83	CD83 molecule [Source:HGNC Symbol;Acc:HGNC:1703]	GO:0016021;GO:0016020;GO:0009897;GO:0043372;GO:0032743;GO:0032733;GO:0032713;GO:0014070;GO:0005887;GO:0005515;GO:0005886;GO:0007165;GO:0006952;GO:0006959;GO:0001817	-	-
ENSG00000181885	1.16966	14.806	3.66202	2.75225e-25	4.49005e-24	up	CLDN7	claudin 7 [Source:HGNC Symbol;Acc:HGNC:2049]	GO:0016328;GO:0016327;GO:0016323;GO:0005923;GO:0005886;GO:2000147;GO:0045471;GO:0043066;GO:0032463;GO:0008284;GO:0007162;GO:0050839;GO:0005515;GO:0005198;GO:0016021;GO:0016020;GO:0030054;GO:0042802;GO:0016338	K06087-ko04514 Cell adhesion molecules (CAMs);ko04530 Tight junction;ko04670 Leukocyte transendothelial migration;ko05160 Hepatitis C	-
ENSG00000140044	6.72318	16.6063	1.30451	2.95868e-09	1.6789e-08	up	JDP2	Jun dimerization protein 2 [Source:HGNC Symbol;Acc:HGNC:17546]	GO:0005515;GO:0043565;GO:0006355;GO:0006351;GO:0003700;GO:0003677;GO:0006357;GO:0005634;GO:0031063;GO:0045599;GO:0031065;GO:0000122;GO:0046982;GO:0003690;GO:0003682;GO:0001078;GO:0000978	-	KOG1414-Transcriptional activator FOSB/c-Fos and related bZIP transcription factors[K]
ENSG00000150347	4.37867	27.4909	2.65039	3.42904e-70	2.09781e-68	up	ARID5B	AT-rich interaction domain 5B [Source:HGNC Symbol;Acc:HGNC:17362]	GO:0005515;GO:0006355;GO:0006351;GO:0003677;GO:0005634;GO:0003713;GO:0000122;GO:0060612;GO:0005654;GO:0044212;GO:0051091;GO:0032452;GO:0001889;GO:0000977;GO:0016577;GO:0001227;GO:0045892	-	-
ENSG00000100065	13.8156	54.3585	1.97621	5.38013e-27	9.48886e-26	up	CARD10	caspase recruitment domain family member 10 [Source:HGNC Symbol;Acc:HGNC:16422]	GO:0042981;GO:0005737;GO:0005515;GO:0007250;GO:0006461;GO:0030159;GO:0032449	-	KOG0708-Membrane-associated guanylate kinase MAGUK (contains PDZ, SH3, HOOK and GUK domains)[F]
ENSG00000100060	0.904497	3.12095	1.7868	1.48614e-05	5.68414e-05	up	MFNG	MFNG O-fucosylpeptide 3-beta-N-acetylglucosaminyltransferase [Source:HGNC Symbol;Acc:HGNC:7038]	GO:0016757;GO:0030173;GO:0005794;GO:0016740;GO:0046872;GO:0016020;GO:0016021;GO:0000139;GO:0007275;GO:0005615;GO:0002315;GO:0033829;GO:0007389;GO:0045747;GO:0032092	K05948-ko00514 Other types of O-glycan biosynthesis;ko04330 Notch signaling pathway	-
ENSG00000104760	0.056784	3.9449	6.11836	2.18281e-15	2.00841e-14	up	FGL1	fibrinogen like 1 [Source:HGNC Symbol;Acc:HGNC:3695]	GO:0005576;GO:0070062;GO:0005577	-	KOG2579-Ficolin and related extracellular proteins[R]
ENSG00000224660	5.20158	19.0907	1.87585	4.65003e-22	6.42472e-21	up	SH3BP5-AS1	SH3BP5 antisense RNA 1 [Source:HGNC Symbol;Acc:HGNC:44501]	-	-	-
ENSG00000124107	0.0729323	345.328	12.2091	6.84139e-34	1.61067e-32	up	SLPI	secretory leukocyte peptidase inhibitor [Source:HGNC Symbol;Acc:HGNC:11092]	GO:0005615;GO:0045087;GO:0032496;GO:0019731;GO:0006955;GO:0005576;GO:0005515;GO:0005794;GO:0002376;GO:0030414;GO:0010466;GO:0042742;GO:0004866;GO:0010951;GO:0070062;GO:0045071;GO:0004867;GO:0031012;GO:0043312;GO:0019899;GO:0035580;GO:0032091	-	-
ENSG00000160932	143.286	427.845	1.57819	2.23438e-18	2.4908e-17	up	LY6E	lymphocyte antigen 6 family member E [Source:HGNC Symbol;Acc:HGNC:6727]	GO:0005886;GO:0016020;GO:0031225;GO:0005576;GO:0006501;GO:0005887;GO:0007166	-	-
ENSG00000143537	79.1523	262.689	1.73065	4.23847e-25	6.81422e-24	up	ADAM15	ADAM metallopeptidase domain 15 [Source:HGNC Symbol;Acc:HGNC:193]	GO:0006508;GO:0008233;GO:0005515;GO:0007155;GO:0016787;GO:0046872;GO:0016021;GO:0016020;GO:0030054;GO:0004222;GO:0008237;GO:0031410;GO:0007229;GO:0045087;GO:0042995;GO:0005886;GO:0070062;GO:0012505;GO:0005912;GO:0001669;GO:0017124;GO:0009986;GO:0030308;GO:0030198;GO:0001525;GO:0005178;GO:0022617;GO:0001953;GO:0030574;GO:0030336;GO:0007160;GO:0070528;GO:1900121;GO:0005615;GO:0060317;GO:0042246;GO:…	-	KOG3607-Meltrins, fertilins and related Zn-dependent metalloproteinases of the ADAMs family[O]
ENSG00000032444	21.4901	65.8287	1.61505	1.0711e-21	1.45539e-20	up	PNPLA6	patatin like phospholipase domain containing 6 [Source:HGNC Symbol;Acc:HGNC:16268]	GO:0006629;GO:0016042;GO:0008152;GO:0016787;GO:0005789;GO:0005783;GO:0016021;GO:0016020;GO:0004622;GO:0032502;GO:0046475;GO:0046470	-	-
ENSG00000102359	0.081594	2.55175	4.96688	1.30629e-34	3.18745e-33	up	SRPX2	sushi repeat containing protein, X-linked 2 [Source:HGNC Symbol;Acc:HGNC:30668]	GO:0097060;GO:0060076;GO:0009986;GO:0005615;GO:0090050;GO:0071625;GO:0051965;GO:0005102;GO:0005576;GO:0007155;GO:0005737;GO:0030054;GO:0045202;GO:0005515;GO:0042802;GO:0001525;GO:0016337;GO:0036458;GO:0042325;GO:0048870	-	-
ENSG00000226539	0.111818	5.81913	5.70158	7.36119e-13	5.60067e-12	up	AC012512.1	-	-	-	-
ENSG00000163565	0.237273	40.1985	7.40445	8.5909e-113	1.17548e-110	up	IFI16	interferon gamma inducible protein 16 [Source:HGNC Symbol;Acc:HGNC:5395]	GO:0005515;GO:0006355;GO:0006351;GO:0003677;GO:0005829;GO:0005730;GO:0005634;GO:0016020;GO:0005737;GO:0003723;GO:0006915;GO:0002376;GO:0006954;GO:0045087;GO:0006914;GO:0051607;GO:0000978;GO:0001047;GO:0001078;GO:0000122;GO:0045944;GO:0001819;GO:0008283;GO:0045071;GO:0045824;GO:0003690;GO:0008134;GO:0045892;GO:0010506;GO:0030097;GO:0032481;GO:0002218;GO:0032731;GO:0071479;GO:0042149;GO:0072332;GO:…	-	-
ENSG00000109321	0.252483	1.75716	2.79899	0.0001133	0.000385234	up	AREG	amphiregulin [Source:HGNC Symbol;Acc:HGNC:651]	GO:0005737;GO:0005634;GO:0005622;GO:0005615;GO:0060750;GO:0060749;GO:0060744;GO:0060598;GO:0051591;GO:0051384;GO:0050731;GO:0045668;GO:0043434;GO:0042542;GO:0042327;GO:0032355;GO:0031175;GO:0014070;GO:0014009;GO:0008284;GO:0007173;GO:0008083;GO:0005154;GO:0005515;GO:0016021;GO:0016020;GO:0005125;GO:0000139;GO:0005789;GO:0009986;GO:0007267;GO:0006888;GO:0008283;GO:0048208;GO:0012507;GO:0033116;GO:…	K09782-ko04012 ErbB signaling pathway;ko04390 Hippo signaling pathway	-
ENSG00000114480	7.75128	23.4496	1.59706	2.65247e-19	3.1471e-18	up	GBE1	1,4-alpha-glucan branching enzyme 1 [Source:HGNC Symbol;Acc:HGNC:4180]	GO:0005978;GO:0030246;GO:0003844;GO:0004553;GO:0005975;GO:0016757;GO:0003824;GO:0016740;GO:0043169;GO:0005829;GO:0070062;GO:0005515;GO:0006091;GO:0005977	K00700-ko00500 Starch and sucrose metabolism	KOG0470-1,4-alpha-glucan branching enzyme/starch branching enzyme II[G]
ENSG00000118705	269.725	647.049	1.26239	1.47932e-27	2.68154e-26	up	RPN2	ribophorin II [Source:HGNC Symbol;Acc:HGNC:10382]	GO:0016021;GO:0006487;GO:0008250;GO:0005791;GO:0000421;GO:0042493;GO:0007568;GO:0043022;GO:0005789;GO:0005783;GO:0016020;GO:0006486;GO:0005515;GO:0006464;GO:0018279;GO:0004579	K12667-ko00510 N-Glycan biosynthesis;ko00513 Various types of N-glycan biosynthesis;ko04141 Protein processing in endoplasmic reticulum	KOG2447-Oligosaccharyltransferase, delta subunit (ribophorin II)[O]
ENSG00000115756	29.6886	88.3466	1.57327	9.86022e-20	1.20183e-18	up	HPCAL1	hippocalcin like 1 [Source:HGNC Symbol;Acc:HGNC:5145]	GO:0005515;GO:0005509;GO:0046872;GO:0016020;GO:0070062	-	KOG0044-Ca2+ sensor (EF-Hand superfamily)[T]
ENSG00000008323	0.0251857	0.532951	4.40333	0.00134188	0.00380418	up	PLEKHG6	pleckstrin homology and RhoGEF domain containing G6 [Source:HGNC Symbol;Acc:HGNC:25562]	GO:0043547;GO:0035023;GO:0005089;GO:0005886;GO:0005737;GO:0005856;GO:0042995;GO:0000922;GO:0005819;GO:0005096;GO:0005515;GO:0005902;GO:0032154	-	KOG3521-Predicted guanine nucleotide exchange factor[T]
ENSG00000244558	2.61182	15.3715	2.55713	7.51776e-13	5.71466e-12	up	KCNK15-AS1	KCNK15 antisense RNA 1 (head to head) [Source:HGNC Symbol;Acc:HGNC:49901]	-	-	-
ENSG00000227376	0.220875	1.32682	2.58667	0.00628029	0.0155707	up	FTH1P16	ferritin heavy chain 1 pseudogene 16 [Source:HGNC Symbol;Acc:HGNC:3986]	-	-	-
ENSG00000186642	1.81079	90.9056	5.64968	3.33608e-254	3.53764e-251	up	PDE2A	phosphodiesterase 2A [Source:HGNC Symbol;Acc:HGNC:8777]	GO:0008152;GO:0005515;GO:0005886;GO:0042803;GO:0005739;GO:0005829;GO:0005794;GO:0007165;GO:0016787;GO:0005783;GO:0000166;GO:0046872;GO:0016020;GO:0005737;GO:0005634;GO:0030552;GO:0048471;GO:0005759;GO:0070588;GO:0008081;GO:0005262;GO:0004114;GO:0030553;GO:0000122;GO:0071260;GO:0030818;GO:0004112;GO:0004115;GO:0004118;GO:0008144;GO:0030911;GO:0047555;GO:0006198;GO:0006626;GO:0019933;GO:0019934;GO:…	K18283-ko00230 Purine metabolism;ko04022 cGMP - PKG signaling pathway;ko04925 Aldosterone synthesis and secretion;ko04740 Olfactory transduction;ko05032 Morphine addiction	KOG3689-Cyclic nucleotide phosphodiesterase[T]
ENSG00000251411	0.0268383	0.645315	4.58764	0.00119518	0.00342306	up	AC093827.3	-	-	-	-
ENSG00000257151	0.00948367	7.14857	9.55799	5.22741e-20	6.49915e-19	up	PWAR6	Prader Willi/Angelman region RNA 6 [Source:HGNC Symbol;Acc:HGNC:49129]	-	-	-
ENSG00000101076	0.02553	1.08861	5.41415	2.23564e-10	1.399e-09	up	HNF4A	hepatocyte nuclear factor 4 alpha [Source:HGNC Symbol;Acc:HGNC:5024]	GO:0043401;GO:0030522;GO:0004879;GO:0003707;GO:0005515;GO:0043565;GO:0006355;GO:0006351;GO:0003700;GO:0003677;GO:0005654;GO:0046872;GO:0008270;GO:0005634;GO:0005737;GO:0042803;GO:0045944;GO:0045893;GO:0006367;GO:0044212;GO:0005102;GO:0006357;GO:0001102;GO:0008285;GO:0030308;GO:0001077;GO:0006805;GO:0042593;GO:0055091;GO:0007596;GO:0050796;GO:0070328;GO:0009749;GO:0005504;GO:0055088;GO:0006591;GO:…	K07292-ko04152 AMPK signaling pathway;ko04950 Maturity onset diabetes of the young	KOG4215-Hepatocyte nuclear factor 4 and similar steroid hormone receptors[K]
ENSG00000155090	13.2425	39.81	1.58796	2.61996e-38	7.13897e-37	up	KLF10	Kruppel like factor 10 [Source:HGNC Symbol;Acc:HGNC:11810]	GO:0005634;GO:1901653;GO:0045892;GO:0045672;GO:0042752;GO:0035019;GO:0030282;GO:0009267;GO:0007623;GO:0006355;GO:0001046;GO:0048511;GO:0005515;GO:0006351;GO:0003677;GO:0046872;GO:0003676;GO:0007267;GO:0003700;GO:0007179;GO:0001501;GO:0008283;GO:0008285;GO:0000122	-	KOG1721-FOG: Zn-finger[R]
ENSG00000185201	20.6588	307.409	3.89533	8.15477e-91	8.01308e-89	up	IFITM2	interferon induced transmembrane protein 2 [Source:HGNC Symbol;Acc:HGNC:5413]	GO:0016021;GO:0016020;GO:0009607;GO:0005886;GO:0002376;GO:0045087;GO:0051607;GO:0009615;GO:0045071;GO:0006955;GO:0046597;GO:0060337;GO:0035456;GO:0034341;GO:0035455	-	-
ENSG00000183690	0.0177743	0.422567	4.57131	0.00142952	0.00403339	up	EFHC2	EF-hand domain containing 2 [Source:HGNC Symbol;Acc:HGNC:26233]	GO:0005515;GO:0005509	-	KOG0043-Uncharacterized conserved protein, contains DM10 domain[S]
ENSG00000160211	90.9636	202.497	1.15454	3.02535e-13	2.38006e-12	up	G6PD	glucose-6-phosphate dehydrogenase [Source:HGNC Symbol;Acc:HGNC:4057]	GO:0043231;GO:0005829;GO:0005634;GO:2000378;GO:1904879;GO:0061052;GO:0051156;GO:0045471;GO:0043523;GO:0032094;GO:0014070;GO:0010041;GO:0009051;GO:0006098;GO:0050661;GO:0030246;GO:0005536;GO:0004345;GO:0005515;GO:0055114;GO:0016491;GO:0016020;GO:0005975;GO:0042802;GO:0006006;GO:0005737;GO:0070062;GO:0021762;GO:0042803;GO:0009898;GO:0006629;GO:0006749;GO:0006695;GO:0006739;GO:0006740;GO:0010734;GO:…	K00036-ko01200 Carbon metabolism;ko00030 Pentose phosphate pathway;ko00480 Glutathione metabolism;ko05230 Central carbon metabolism in cancer	KOG0563-Glucose-6-phosphate 1-dehydrogenase[G]
ENSG00000176697	0.194096	1.78009	3.1971	1.44291e-11	9.90348e-11	up	BDNF	brain derived neurotrophic factor [Source:HGNC Symbol;Acc:HGNC:1033]	GO:0005576;GO:0008083;GO:0005102;GO:0005739;GO:0016607;GO:0005737;GO:0048471;GO:0007267;GO:0031410;GO:0007399;GO:0051965;GO:0007411;GO:0043524;GO:0007416;GO:0005169;GO:0010832;GO:0031547;GO:0031550;GO:0048668;GO:0048672;GO:1900122;GO:2000008	K04355-ko04010 MAPK signaling pathway;ko04024 cAMP signaling pathway;ko04722 Neurotrophin signaling pathway;ko05016 Huntington's disease;ko05030 Cocaine addiction;ko05034 Alcoholism	-
ENSG00000253706	0.449447	2.17476	2.27464	9.75401e-06	3.80852e-05	up	AC011632.1	-	-	-	-
ENSG00000134830	0.00873533	13.8695	10.6328	1.74316e-40	5.07011e-39	up	C5AR2	complement component 5a receptor 2 [Source:HGNC Symbol;Acc:HGNC:4527]	GO:0007165;GO:0004871;GO:0005886;GO:0007186;GO:0004930;GO:0016021;GO:0016020;GO:0006935;GO:0006954;GO:0005887;GO:0005515;GO:0009925;GO:0032720;GO:0007200;GO:0045177;GO:0007204;GO:0090024;GO:0030449;GO:2000482;GO:0004878;GO:0038178;GO:1900165;GO:0050679;GO:0070374	-	-
ENSG00000230615	0.544659	8.15164	3.90366	2.07905e-18	2.32274e-17	up	AL139220.2	-	-	-	-
ENSG00000236761	0.0001	0.188582	10.881	0.000613486	0.00184379	up	CTAGE9	CTAGE family member 9 [Source:HGNC Symbol;Acc:HGNC:37275]	GO:0016021;GO:0016020	-	-
ENSG00000235237	0.095871	1.63372	4.09092	0.000187805	0.000615376	up	Z82188.2	-	-	-	-
ENSG00000214650	0.251963	1.93808	2.94334	6.52131e-08	3.24789e-07	up	AC073592.1	-	-	-	-
ENSG00000175806	4.08162	8.68227	1.08893	7.24504e-09	3.9807e-08	up	MSRA	methionine sulfoxide reductase A [Source:HGNC Symbol;Acc:HGNC:7377]	GO:0005739;GO:0005737;GO:0008113;GO:0015629;GO:0055114;GO:0016491;GO:0005654;GO:0005829;GO:0016020;GO:0005634;GO:0070062;GO:0006979;GO:0006464;GO:0030091;GO:0006555	-	KOG1635-Peptide methionine sulfoxide reductase[O]
ENSG00000134318	8.07582	17.5465	1.1195	1.14111e-07	5.53802e-07	up	ROCK2	Rho associated coiled-coil containing protein kinase 2 [Source:HGNC Symbol;Acc:HGNC:10252]	GO:0048511;GO:0030036;GO:0005886;GO:0035556;GO:0016310;GO:0016301;GO:0016740;GO:0005829;GO:0006468;GO:0005524;GO:0004674;GO:0000166;GO:0004672;GO:0046872;GO:0016020;GO:0005737;GO:0005634;GO:0003723;GO:0005856;GO:0005813;GO:0005815;GO:0032956;GO:0006939;GO:0007266;GO:0017048;GO:0005515;GO:2000114;GO:0001934;GO:0010628;GO:0010825;GO:0048013;GO:0048010;GO:0005198;GO:0016525;GO:0030155;GO:0036464;GO:…	K17388-ko04310 Wnt signaling pathway;ko04071 Sphingolipid signaling pathway;ko04024 cAMP signaling pathway;ko04022 cGMP - PKG signaling pathway;ko04810 Regulation of actin cytoskeleton;ko04510 Focal adhesion;ko04611 Platelet activation;ko04670 Leukocyte transendothelial migration;ko04062 Chemokine signaling pathway;ko04921 Oxytocin signaling pathway;ko04270 Vascular smooth muscle contraction;ko04…	KOG0612-Rho-associated, coiled-coil containing protein kinase[T]
ENSG00000272888	19.4283	43.5463	1.16439	2.89682e-06	1.2076e-05	up	LINC01578	long intergenic non-protein coding RNA 1578 [Source:HGNC Symbol;Acc:HGNC:48626]	-	-	-
ENSG00000105976	33.8931	83.3432	1.29807	2.2001e-14	1.87141e-13	up	MET	MET proto-oncogene, receptor tyrosine kinase [Source:HGNC Symbol;Acc:HGNC:7029]	GO:0017154;GO:0071526;GO:1905098;GO:0070495;GO:0061436;GO:0051497;GO:0035024;GO:0031116;GO:0004714;GO:0005576;GO:0005515;GO:0043547;GO:0018108;GO:0007169;GO:0004713;GO:0016310;GO:0016301;GO:0005622;GO:0016740;GO:0006468;GO:0005524;GO:0000166;GO:0004672;GO:0016020;GO:0016021;GO:0005886;GO:0046854;GO:0000165;GO:0010507;GO:0005887;GO:0045944;GO:0007165;GO:0019903;GO:0009986;GO:0046934;GO:0014066;GO:…	K05099-ko04014 Ras signaling pathway;ko04015 Rap1 signaling pathway;ko04151 PI3K-Akt signaling pathway;ko04060 Cytokine-cytokine receptor interaction;ko04144 Endocytosis;ko04510 Focal adhesion;ko04520 Adherens junction;ko04360 Axon guidance;ko05200 Pathways in cancer;ko05230 Central carbon metabolism in cancer;ko05202 Transcriptional misregulation in cancers;ko05206 MicroRNAs in cancer;ko05205 Pr…	KOG1095-Protein tyrosine kinase[T]
ENSG00000111077	3.09112	40.6637	3.71754	3.97038e-106	5.10334e-104	up	TNS2	tensin 2 [Source:HGNC Symbol;Acc:HGNC:19737]	GO:0005515;GO:0004721;GO:0005886;GO:0035556;GO:0016787;GO:0005622;GO:0046872;GO:0016020;GO:0030054;GO:0006470;GO:0005925;GO:0008285;GO:0019900;GO:0048871;GO:0035264;GO:0032963;GO:0019725;GO:0014850;GO:0001822	-	KOG1930-Focal adhesion protein Tensin, contains PTB domain[TZ]
ENSG00000138798	0.163634	1.14096	2.80171	0.00180153	0.00498847	up	EGF	epidermal growth factor [Source:HGNC Symbol;Acc:HGNC:3229]	GO:0005576;GO:0005515;GO:0043547;GO:0008083;GO:0005765;GO:0005509;GO:0016021;GO:0016020;GO:0005615;GO:0045893;GO:0046854;GO:0005886;GO:0070062;GO:0061024;GO:0000165;GO:0008284;GO:0007171;GO:0070371;GO:0002576;GO:0031093;GO:0046934;GO:0014066;GO:0048015;GO:0005088;GO:0004713;GO:0038128;GO:1901185;GO:2000145;GO:0005154;GO:0045741;GO:0042059;GO:0010800;GO:0030665;GO:0006260;GO:0043388;GO:0017147;GO:…	K04357-ko04014 Ras signaling pathway;ko04015 Rap1 signaling pathway;ko04010 MAPK signaling pathway;ko04012 ErbB signaling pathway;ko04066 HIF-1 signaling pathway;ko04068 FoxO signaling pathway;ko04072 Phospholipase D signaling pathway;ko04151 PI3K-Akt signaling pathway;ko04060 Cytokine-cytokine receptor interaction;ko04144 Endocytosis;ko04810 Regulation of actin cytoskeleton;ko04510 Focal adhesio…	-
ENSG00000105355	43.0469	93.4026	1.11755	2.86029e-08	1.47476e-07	up	PLIN3	perilipin 3 [Source:HGNC Symbol;Acc:HGNC:16893]	GO:0005811;GO:0005515;GO:0005829;GO:0016020;GO:0005737;GO:0006810;GO:0005768;GO:0045296;GO:0010008;GO:0016192;GO:0005794;GO:0030133	-	-
ENSG00000070540	7.13694	16.9575	1.24854	3.09333e-09	1.75335e-08	up	WIPI1	WD repeat domain, phosphoinositide interacting 1 [Source:HGNC Symbol;Acc:HGNC:25471]	GO:0006914;GO:0032266;GO:0000407;GO:0005794;GO:0016020;GO:0005737;GO:0005856;GO:0031410;GO:0034045;GO:0005768;GO:0005829;GO:0000421;GO:0080025;GO:0005802;GO:0030331;GO:0010008;GO:0030136;GO:0000139;GO:0036498;GO:0050681;GO:0016236;GO:0005102;GO:0048203	-	KOG2110-Uncharacterized conserved protein, contains WD40 repeats[S]
ENSG00000113916	5.93677	18.1618	1.61315	2.09974e-26	3.61315e-25	up	BCL6	B-cell CLL/lymphoma 6 [Source:HGNC Symbol;Acc:HGNC:1001]	GO:0005634;GO:2000773;GO:1903464;GO:0051272;GO:0050727;GO:0048821;GO:0048294;GO:0045746;GO:0045666;GO:0045629;GO:0045596;GO:0043380;GO:0043087;GO:0043066;GO:0042127;GO:0042092;GO:0035024;GO:0032764;GO:0031065;GO:0030890;GO:0030183;GO:0030036;GO:0008285;GO:0008104;GO:0007283;GO:0007266;GO:0006357;GO:0002829;GO:0002467;GO:0001953;GO:0000902;GO:0000122;GO:0043565;GO:0031490;GO:0003682;GO:0003677;GO:…	K15618-ko04068 FoxO signaling pathway;ko05202 Transcriptional misregulation in cancers	KOG1721-FOG: Zn-finger[R]
ENSG00000158373	4.77619	33.947	2.82935	8.0522e-42	2.44837e-40	up	HIST1H2BD	histone cluster 1 H2B family member d [Source:HGNC Symbol;Acc:HGNC:4747]	GO:0005694;GO:0000786;GO:0046982;GO:0003677;GO:0005654;GO:0005829;GO:0005634;GO:0003674;GO:0016567;GO:0070062;GO:0006334	K11252-ko05203 Viral carcinogenesis;ko05322 Systemic lupus erythematosus;ko05034 Alcoholism	KOG1744-Histone H2B[B]
ENSG00000154874	0.054702	0.637274	3.54225	3.04454e-05	0.000111551	up	CCDC144B	coiled-coil domain containing 144B (pseudogene) [Source:HGNC Symbol;Acc:HGNC:26704]	-	-	-
ENSG00000239213	4.0489	12.6919	1.6483	4.8194e-08	2.42879e-07	up	NCK1-AS1	NCK1 antisense RNA 1 (head to head) [Source:HGNC Symbol;Acc:HGNC:49645]	-	-	-
ENSG00000138246	16.1645	39.1315	1.2755	7.17671e-14	5.87857e-13	up	DNAJC13	DnaJ heat shock protein family (Hsp40) member C13 [Source:HGNC Symbol;Acc:HGNC:30343]	GO:0005765;GO:0005829;GO:0043231;GO:0015031;GO:0016020;GO:0006810;GO:0031901;GO:0005886;GO:0005515;GO:0005768;GO:0070062;GO:0005769;GO:0010008;GO:0071203;GO:0043312;GO:0030667;GO:0035577;GO:0001649;GO:0007032;GO:1902954;GO:2000641;GO:0016021	-	KOG1789-Endocytosis protein RME-8, contains DnaJ domain[UO]
ENSG00000261040	1.34081	5.84831	2.12491	2.29409e-07	1.0796e-06	up	WFDC21P	WAP four-disulfide core domain 21, pseudogene [Source:HGNC Symbol;Acc:HGNC:50357]	-	-	-
ENSG00000213362	0.181608	1.65474	3.1877	0.000392747	0.00122253	up	FTH1P12	ferritin heavy chain 1 pseudogene 12 [Source:HGNC Symbol;Acc:HGNC:3982]	-	-	-
ENSG00000259065	0.560875	2.77246	2.30542	0.000457263	0.00140769	up	AC005520.2	-	-	-	-
ENSG00000266401	0.0001	1.94869	14.2502	9.52003e-11	6.13534e-10	up	AP002478.1	-	-	-	-
ENSG00000204049	0.0001	0.4707	12.2006	1.03104e-05	4.01653e-05	up	AL391421.1	-	-	-	-
ENSG00000279368	0.663674	1.37523	1.05113	0.00372812	0.00969753	up	AL031123.3	-	-	-	-
ENSG00000226701	0.124206	0.794798	2.67785	0.0176964	0.0395515	up	RPL15P14	ribosomal protein L15 pseudogene 14 [Source:HGNC Symbol;Acc:HGNC:36487]	-	-	-
ENSG00000127415	3.18587	11.3336	1.83085	1.36318e-14	1.18244e-13	up	IDUA	iduronidase, alpha-L- [Source:HGNC Symbol;Acc:HGNC:5391]	GO:0030135;GO:0005764;GO:0006027;GO:0005102;GO:0003940;GO:0016798;GO:0004553;GO:0008152;GO:0005975;GO:0016787;GO:0070062;GO:0043202;GO:0030207;GO:0005984;GO:0030209	K01217-ko00531 Glycosaminoglycan degradation;ko04142 Lysosome	-
ENSG00000254632	0.0001	0.738788	12.8509	0.00126493	0.00360378	up	AP003119.1	-	-	-	-
ENSG00000159216	4.02515	8.74339	1.11915	1.3268e-15	1.24007e-14	up	RUNX1	runt related transcription factor 1 [Source:HGNC Symbol;Acc:HGNC:10471]	GO:0005515;GO:0006355;GO:0006351;GO:0003700;GO:0003677;GO:0006366;GO:0005654;GO:0005829;GO:0005524;GO:0043231;GO:0005634;GO:0045893;GO:0001047;GO:0045944;GO:0030097;GO:0045766;GO:0001228;GO:0032743;GO:0000977;GO:0071425;GO:0000975;GO:0048935;GO:0001503;GO:0002062;GO:0030854	K08367-ko05200 Pathways in cancer;ko05202 Transcriptional misregulation in cancers;ko05221 Acute myeloid leukemia;ko05220 Chronic myeloid leukemia	KOG3982-Runt and related transcription factors[K]
ENSG00000130270	1.30637	3.37049	1.36739	2.52705e-09	1.44071e-08	up	ATP8B3	ATPase phospholipid transporting 8B3 [Source:HGNC Symbol;Acc:HGNC:13535]	GO:0016021;GO:0001669;GO:0045332;GO:0007339;GO:0004012;GO:0046872;GO:0016787;GO:0005789;GO:0005783;GO:0000287;GO:0005524;GO:0000166;GO:0016020;GO:0006810;GO:0006869;GO:0031410;GO:0015914;GO:0005886;GO:0005794;GO:0007030;GO:0002080	-	-
ENSG00000178685	0.913597	32.3648	5.14672	5.08994e-94	5.20237e-92	up	PARP10	poly(ADP-ribose) polymerase family member 10 [Source:HGNC Symbol;Acc:HGNC:25895]	GO:0016757;GO:0016740;GO:0005829;GO:0005730;GO:0043231;GO:0003950;GO:0005515;GO:0005737;GO:0005634;GO:0045071;GO:0032088;GO:0010629;GO:0033159;GO:0070213;GO:0048147;GO:0006471;GO:0070212;GO:0034356;GO:0070530;GO:0010847;GO:1900045;GO:0003676	-	-
ENSG00000198223	0.138244	21.7507	7.2977	2.0672e-61	1.04593e-59	up	CSF2RA	colony stimulating factor 2 receptor alpha subunit [Source:HGNC Symbol;Acc:HGNC:2435]	GO:0005576;GO:0005515;GO:0043547;GO:0005886;GO:0018108;GO:0005622;GO:0016020;GO:0016021;GO:0004896;GO:0019221;GO:0044267;GO:0000165;GO:0005887;GO:0004872;GO:0005088;GO:0004713	K05066-ko04630 Jak-STAT signaling pathway;ko04060 Cytokine-cytokine receptor interaction;ko04640 Hematopoietic cell lineage;ko05200 Pathways in cancer	-
ENSG00000171303	0.00710733	6.48305	9.83315	1.46555e-22	2.07558e-21	up	KCNK3	potassium two pore domain channel subfamily K member 3 [Source:HGNC Symbol;Acc:HGNC:6278]	GO:0005886;GO:0090102;GO:0071456;GO:0071294;GO:0051481;GO:0042493;GO:0007420;GO:0046982;GO:0042803;GO:0008022;GO:0005252;GO:0071805;GO:0006813;GO:0006811;GO:0005267;GO:0008083;GO:0016020;GO:0005615;GO:0016021;GO:0006810;GO:0005887;GO:0034765;GO:0022841;GO:0061337;GO:0007268;GO:0005216;GO:0044548;GO:0034220	K04914-ko04925 Aldosterone synthesis and secretion	KOG4404-Tandem pore domain K+ channel TASK3/THIK-1[P]
ENSG00000179152	16.8585	38.2193	1.18083	1.34959e-09	7.88678e-09	up	TCAIM	T-cell activation inhibitor, mitochondrial [Source:HGNC Symbol;Acc:HGNC:25241]	GO:0005739	-	-
ENSG00000258793	0.0001	0.541875	12.4037	0.00104941	0.00303633	up	AL355102.4	-	-	-	-
ENSG00000230798	4.59979	11.5355	1.32644	5.24139e-07	2.37651e-06	up	FOXD3-AS1	FOXD3 antisense RNA 1 (head to head) [Source:HGNC Symbol;Acc:HGNC:40241]	-	-	-
ENSG00000230795	0.0001	0.607712	12.5692	6.63418e-05	0.000232338	up	HLA-K	major histocompatibility complex, class I, K (pseudogene) [Source:HGNC Symbol;Acc:HGNC:4969]	-	-	-
ENSG00000276855	0.255817	5.82162	4.50824	1.17925e-09	6.91516e-09	up	AC015922.4	-	-	-	-
ENSG00000110911	36.1894	90.1015	1.31599	2.24558e-31	4.81062e-30	up	SLC11A2	solute carrier family 11 member 2 [Source:HGNC Symbol;Acc:HGNC:10908]	GO:0016020;GO:0005215;GO:0006810;GO:0016021;GO:1902600;GO:0005886;GO:0006811;GO:0005739;GO:0005765;GO:0005634;GO:0005741;GO:0071421;GO:0031410;GO:0035434;GO:0005887;GO:0005515;GO:0005768;GO:0005737;GO:0005769;GO:0010008;GO:0055037;GO:0016324;GO:0048471;GO:0045177;GO:0031526;GO:0006879;GO:0055072;GO:0045178;GO:0005773;GO:0010039;GO:0060586;GO:0046870;GO:0005384;GO:0006828;GO:0070574;GO:0005375;GO:…	-	KOG1291-Mn2+ and Fe2+ transporters of the NRAMP family[P]
ENSG00000139304	0.0001	0.107104	10.0648	5.35638e-05	0.000190152	up	PTPRQ	protein tyrosine phosphatase, receptor type Q [Source:HGNC Symbol;Acc:HGNC:9679]	GO:0030154;GO:0004721;GO:0035335;GO:0016311;GO:0016791;GO:0006470;GO:0004725;GO:0016787;GO:0016021;GO:0016020;GO:0046856;GO:0042472;GO:0032421;GO:0060116;GO:0050910;GO:0050885;GO:0002244;GO:0007155;GO:0005578;GO:0050767	-	-
ENSG00000064270	0.203232	0.699102	1.78237	0.00842021	0.0203605	up	ATP2C2	ATPase secretory pathway Ca2+ transporting 2 [Source:HGNC Symbol;Acc:HGNC:29103]	GO:0005515;GO:0006811;GO:0046872;GO:0016787;GO:0005524;GO:0000166;GO:0016021;GO:0016020;GO:0006810;GO:0005388;GO:0006816;GO:0070588;GO:0099132;GO:0034220;GO:0000139;GO:0048471;GO:0031410;GO:0009898;GO:0090280;GO:0072661;GO:0061180	-	-
ENSG00000224167	0.328482	5.48474	4.06154	8.16319e-06	3.21799e-05	up	AL390729.1	-	-	-	-
ENSG00000134294	103.134	387.012	1.90786	8.28379e-28	1.52549e-26	up	SLC38A2	solute carrier family 38 member 2 [Source:HGNC Symbol;Acc:HGNC:13448]	GO:0043025;GO:0042383;GO:0030425;GO:0030424;GO:0005903;GO:0005886;GO:0071260;GO:0034198;GO:0032328;GO:0031460;GO:0021987;GO:0007565;GO:0006865;GO:0015171;GO:0006814;GO:0005515;GO:0003333;GO:0006811;GO:0015293;GO:0016021;GO:0016020;GO:0006810;GO:0005887;GO:0014047	K14207-ko04974 Protein digestion and absorption;ko04724 Glutamatergic synapse;ko04727 GABAergic synapse	KOG1305-Amino acid transporter protein[E]
ENSG00000168077	8.78604	35.9584	2.03304	3.90953e-37	1.03213e-35	up	SCARA3	scavenger receptor class A member 3 [Source:HGNC Symbol;Acc:HGNC:19000]	GO:0005581;GO:0005515;GO:0005794;GO:0005789;GO:0005783;GO:0016021;GO:0016020;GO:0000139;GO:0006898;GO:0006979;GO:0005044;GO:0009650	-	-
ENSG00000111799	0.073974	95.5762	10.3354	0	0	up	COL12A1	collagen type XII alpha 1 chain [Source:HGNC Symbol;Acc:HGNC:2188]	GO:0031012;GO:0005615;GO:0005581;GO:0005576;GO:0007155;GO:0005578;GO:0070062;GO:0030574;GO:0001501;GO:1903561;GO:0005788;GO:0030199;GO:0035987;GO:0030020;GO:0005595	K08132-ko04974 Protein digestion and absorption	-
ENSG00000165389	20.6196	53.4281	1.37358	1.02587e-14	8.96887e-14	up	SPTSSA	serine palmitoyltransferase small subunit A [Source:HGNC Symbol;Acc:HGNC:20361]	GO:0006629;GO:0005789;GO:0005783;GO:0016021;GO:0016020;GO:0006665;GO:0005515;GO:0030148;GO:0004758;GO:0046513;GO:0017059	-	-
ENSG00000260643	10.2139	25.6433	1.32805	0.00736889	0.0180343	up	AC092718.3	-	-	-	-
ENSG00000021826	20.8439	1558.18	6.22409	0	0	up	CPS1	carbamoyl-phosphate synthase 1 [Source:HGNC Symbol;Acc:HGNC:2323]	GO:0006807;GO:0004088;GO:0006207;GO:0006541;GO:0006508;GO:0008152;GO:0003824;GO:0005515;GO:0016874;GO:0005739;GO:0046872;GO:0005730;GO:0005524;GO:0000166;GO:0005634;GO:0000050;GO:0005759;GO:0032496;GO:0042645;GO:0019240;GO:0019433;GO:0072341;GO:0050667;GO:0042311;GO:0004087;GO:0046209;GO:0070409;GO:1903718;GO:0043234;GO:0005743;GO:0005737;GO:0071548;GO:0071400;GO:0071377;GO:0071320;GO:0070365;GO:…	K01948-ko01200 Carbon metabolism;ko01230 Biosynthesis of amino acids;ko00910 Nitrogen metabolism;ko00250 Alanine, aspartate and glutamate metabolism;ko00220 Arginine biosynthesis	KOG0370-Multifunctional pyrimidine synthesis protein CAD (includes carbamoyl-phophate synthetase, aspartate transcarbamylase, and glutamine amidotransferase)[R]
ENSG00000139767	0.0001	0.068231	9.41428	0.000171469	0.000565198	up	SRRM4	serine/arginine repetitive matrix 4 [Source:HGNC Symbol;Acc:HGNC:29389]	GO:0043484;GO:0005634;GO:0030154;GO:0007399;GO:0007605;GO:0006397;GO:0000381;GO:0003729;GO:0008380;GO:0003723	-	-
ENSG00000162733	16.7384	44.6658	1.41601	2.21275e-34	5.31269e-33	up	DDR2	discoidin domain receptor tyrosine kinase 2 [Source:HGNC Symbol;Acc:HGNC:2731]	GO:0005887;GO:0038062;GO:0038063;GO:0016324;GO:0090091;GO:0048146;GO:0046777;GO:0035988;GO:0031214;GO:0030199;GO:0010763;GO:0008284;GO:0007169;GO:0003416;GO:0005518;GO:0004714;GO:0005515;GO:0015629;GO:0005886;GO:0018108;GO:0004713;GO:0016310;GO:0016301;GO:0016740;GO:0006468;GO:0005524;GO:0000166;GO:0004672;GO:0016020;GO:0016021;GO:0005925;GO:0070062;GO:0030500;GO:0001503;GO:0007165;GO:0007155;GO:…	-	KOG1094-Discoidin domain receptor DDR1[T]
ENSG00000169855	37.5976	90.7527	1.2713	9.803e-45	3.21918e-43	up	ROBO1	roundabout guidance receptor 1 [Source:HGNC Symbol;Acc:HGNC:10249]	GO:0005886;GO:0016021;GO:0016020;GO:0005737;GO:0007411;GO:0007275;GO:0007399;GO:0030154;GO:0042995;GO:0006935;GO:0007507;GO:0035385;GO:0005515;GO:0030424;GO:0042802;GO:0005887;GO:0007155;GO:0009986;GO:0007156;GO:0006919;GO:0002042;GO:0030336;GO:0070100;GO:0021836;GO:0050772;GO:0035025;GO:0016199;GO:0030275;GO:0050925;GO:0008046;GO:0033600	K06753-ko04360 Axon guidance	KOG4222-Axon guidance receptor Dscam[T]
ENSG00000185499	1.70667	31.0434	4.18503	5.84149e-104	7.18192e-102	up	MUC1	mucin 1, cell surface associated [Source:HGNC Symbol;Acc:HGNC:7508]	GO:0016021;GO:0016020;GO:0005576;GO:0005515;GO:0005886;GO:0005737;GO:0005634;GO:0005615;GO:0070062;GO:0002223;GO:0005887;GO:0016324;GO:0000790;GO:0031982;GO:0005796;GO:0010944;GO:0000978;GO:0016266;GO:0002039;GO:1902166;GO:0006978;GO:0003712;GO:0006977;GO:0033629;GO:0036003;GO:0043618;GO:0090240;GO:0071300;GO:0030855;GO:0007565;GO:0001701;GO:0001666	-	-
ENSG00000014257	1.14607	19.692	4.10284	7.93503e-51	3.15541e-49	up	ACPP	acid phosphatase, prostate [Source:HGNC Symbol;Acc:HGNC:125]	GO:0051289;GO:0005615;GO:0042803;GO:0005576;GO:0005515;GO:0005886;GO:0005765;GO:0016787;GO:0016020;GO:0005634;GO:0003993;GO:0008253;GO:0005764;GO:0042802;GO:0070062;GO:0005622;GO:0016311;GO:0043312;GO:0035577;GO:0016791;GO:0051930;GO:0042131;GO:0052642;GO:0006772;GO:0046085;GO:0060168;GO:0012506;GO:0030175;GO:0016021;GO:0009117;GO:0006144	-	KOG3720-Lysosomal & prostatic acid phosphatases[I]
ENSG00000006606	0.0001	10.9328	16.7383	4.86112e-15	4.35925e-14	up	CCL26	C-C motif chemokine ligand 26 [Source:HGNC Symbol;Acc:HGNC:10625]	GO:0070098;GO:0050921;GO:0010818;GO:0002548;GO:0008009;GO:0005615;GO:0048018;GO:0031728;GO:0006955;GO:0005576;GO:0005125;GO:0006954;GO:0006935;GO:2000273;GO:0007186;GO:0048020;GO:0030593;GO:0048247;GO:0070374;GO:0071346;GO:0071347;GO:0071356;GO:0001938;GO:0007165;GO:0007267;GO:0030335;GO:0030838;GO:0043547;GO:0010243	-	-
ENSG00000100558	0.0001	10.3008	16.6524	1.57223e-18	1.77128e-17	up	PLEK2	pleckstrin 2 [Source:HGNC Symbol;Acc:HGNC:19238]	GO:0005886;GO:0035556;GO:0016020;GO:0005737;GO:0005856;GO:0042995;GO:0030036;GO:0031258;GO:0005622	-	-
ENSG00000282851	0.591129	8.08751	3.77415	1.40198e-28	2.6667e-27	up	BISPR	BST2 interferon stimulated positive regulator (non-protein coding) [Source:HGNC Symbol;Acc:HGNC:51290]	-	-	-
ENSG00000125347	5.35849	13.9795	1.38341	2.51215e-14	2.12972e-13	up	IRF1	interferon regulatory factor 1 [Source:HGNC Symbol;Acc:HGNC:6116]	GO:0005737;GO:0005634;GO:2000564;GO:0060333;GO:0051607;GO:0045944;GO:0045893;GO:0045892;GO:0045590;GO:0045084;GO:0043374;GO:0034124;GO:0032481;GO:0010468;GO:0043565;GO:0003700;GO:0003677;GO:0005515;GO:0006915;GO:0006355;GO:0006351;GO:0000975;GO:0008285;GO:0002376;GO:0045087;GO:0050776;GO:0000978;GO:0005829;GO:0005654;GO:0007050;GO:0071260;GO:0000790;GO:0006366;GO:0051726;GO:0032728;GO:0001077;GO:…	K09444-ko04917 Prolactin signaling pathway;ko05133 Pertussis;ko05160 Hepatitis C	-
ENSG00000197445	0.0001	0.397653	11.9573	0.000265	0.000848654	up	C16orf47	chromosome 16 open reading frame 47 [Source:HGNC Symbol;Acc:HGNC:28329]	-	-	-
ENSG00000163295	0.0001	1178.13	23.49	2.43719e-52	1.00043e-50	up	ALPI	alkaline phosphatase, intestinal [Source:HGNC Symbol;Acc:HGNC:437]	GO:0005515;GO:0005886;GO:0008270;GO:0016311;GO:0016791;GO:0008152;GO:0003824;GO:0016787;GO:0046872;GO:0016021;GO:0016020;GO:0004035;GO:0000287;GO:0031225;GO:0005576;GO:0006501;GO:0006654;GO:0002020;GO:0007586	K01077-ko00790 Folate biosynthesis;ko00627 Aminobenzoate degradation;ko02020 Two-component system	KOG4126-Alkaline phosphatase[P]
ENSG00000239402	0.042232	0.309264	2.87243	0.0117784	0.0275414	up	CYP4F62P	cytochrome P450 family 4 subfamily F member 62, pseudogene [Source:HGNC Symbol;Acc:HGNC:39956]	-	-	-
ENSG00000169062	12.4399	43.0926	1.79246	1.41812e-13	1.1378e-12	up	UPF3A	UPF3 regulator of nonsense transcripts homolog A (yeast) [Source:HGNC Symbol;Acc:HGNC:20332]	GO:0005515;GO:0005829;GO:0005634;GO:0043231;GO:0005737;GO:0051028;GO:0006810;GO:0003723;GO:0003676;GO:0045727;GO:0035145;GO:0000184;GO:0042162;GO:0005487;GO:0006913	K14328-ko03013 RNA transport;ko03015 mRNA surveillance pathway	KOG1295-Nonsense-mediated decay protein Upf3[A]
ENSG00000244485	0.012945	2.70033	7.7046	1.51228e-06	6.50237e-06	up	RPL18P13	ribosomal protein L18 pseudogene 13 [Source:HGNC Symbol;Acc:HGNC:35599]	-	-	-
ENSG00000110697	26.7523	78.515	1.55331	8.74109e-19	1.00072e-17	up	PITPNM1	phosphatidylinositol transfer protein membrane associated 1 [Source:HGNC Symbol;Acc:HGNC:9003]	GO:0005515;GO:0005622;GO:0005794;GO:0046872;GO:0005789;GO:0005783;GO:0005829;GO:0015031;GO:0006810;GO:0016020;GO:0005737;GO:0000932;GO:0030496;GO:0032580;GO:0032154;GO:0006661;GO:0008526;GO:0031210;GO:0035091;GO:0070300;GO:0006629;GO:0007420;GO:0007602;GO:0015914;GO:0005811	-	KOG3668-Phosphatidylinositol transfer protein[IT]
ENSG00000251307	0.057428	0.672253	3.54918	0.0133127	0.0306974	up	AC026704.1	-	-	-	-
ENSG00000059378	0.0352187	38.7847	10.1049	1.01921e-58	4.91267e-57	up	PARP12	poly(ADP-ribose) polymerase family member 12 [Source:HGNC Symbol;Acc:HGNC:21919]	GO:0046872;GO:0016740;GO:0005634;GO:0003723;GO:0003950;GO:0016757	-	-
ENSG00000171631	0.0001	39.6081	18.5954	1.55257e-27	2.8083e-26	up	P2RY6	pyrimidinergic receptor P2Y6 [Source:HGNC Symbol;Acc:HGNC:8543]	GO:0007165;GO:0004871;GO:0005515;GO:0005886;GO:0007186;GO:0004930;GO:0016021;GO:0016020;GO:0045028;GO:0035589;GO:0005887;GO:0007200;GO:0016324;GO:0016323;GO:0071407;GO:0071380;GO:0030321;GO:0014911;GO:0045029	K04272-ko04080 Neuroactive ligand-receptor interaction	-
ENSG00000122870	5.1052	15.7831	1.62834	3.5003e-33	8.01824e-32	up	BICC1	BicC family RNA binding protein 1 [Source:HGNC Symbol;Acc:HGNC:19351]	GO:0007507;GO:0007368;GO:0005737;GO:0003723;GO:0003676;GO:0007275;GO:0090090	-	KOG2208-Vigilin[I]
ENSG00000244731	1.2283	63.2404	5.68611	5.58609e-212	3.46746e-209	up	C4A	complement C4A (Rodgers blood group) [Source:HGNC Symbol;Acc:HGNC:1323]	GO:0006508;GO:0005576;GO:0010951;GO:0005615;GO:0006954;GO:0030054;GO:0045202;GO:0002376;GO:0045087;GO:0030425;GO:0042995;GO:0004252;GO:0006956;GO:0005886;GO:0004866;GO:0030424;GO:0070062;GO:0044267;GO:0072562;GO:0006958;GO:0005788;GO:0043025;GO:0043687;GO:0030449;GO:2000427;GO:0001849	K03989-ko04610 Complement and coagulation cascades;ko05322 Systemic lupus erythematosus;ko05133 Pertussis;ko05150 Staphylococcus aureus infection	KOG1366-Alpha-macroglobulin[O]
ENSG00000276166	0.465566	2.13657	2.19824	0.00106586	0.00308111	up	AC092118.2	-	-	-	-
ENSG00000205108	0.008062	0.13252	4.03893	0.0184272	0.0410192	up	FAM205A	family with sequence similarity 205 member A [Source:HGNC Symbol;Acc:HGNC:41911]	GO:0016021;GO:0016020;GO:0005634	-	-
ENSG00000170775	6.30957	32.7755	2.377	1.79062e-62	9.35755e-61	up	GPR37	G protein-coupled receptor 37 [Source:HGNC Symbol;Acc:HGNC:4494]	GO:1903206;GO:0045964;GO:0043410;GO:0042416;GO:0031987;GO:0007165;GO:0004871;GO:0005886;GO:0005789;GO:0005783;GO:0007186;GO:0004930;GO:0016021;GO:0016020;GO:0005887;GO:0005515;GO:0043235;GO:0008528;GO:0030544;GO:0031072;GO:0031625;GO:0036505;GO:0042277;GO:0007193;GO:0000151	K04243-ko05012 Parkinson's disease	KOG3656-FOG: 7 transmembrane receptor[R]
ENSG00000170776	18.2909	44.8992	1.29556	1.47222e-15	1.37145e-14	up	AKAP13	A-kinase anchoring protein 13 [Source:HGNC Symbol;Acc:HGNC:371]	GO:0035023;GO:0006468;GO:0004691;GO:0005515;GO:0043547;GO:0005089;GO:0005829;GO:0035556;GO:0046872;GO:0016020;GO:0005737;GO:0005634;GO:0007186;GO:0005085;GO:0051056;GO:0007507;GO:0060348;GO:0005938;GO:0043123;GO:0004871;GO:0030864;GO:0043065;GO:0017048;GO:0032947;GO:0051018;GO:0035025;GO:0055007;GO:0005078;GO:0060297;GO:0071875;GO:0086023;GO:0048471;GO:0015629;GO:0005884;GO:1900169;GO:0071883;GO:…	-	KOG3520-Predicted guanine nucleotide exchange factor[T]
ENSG00000178162	0.0001	0.154836	10.5965	0.000229924	0.000742961	up	FAR2P2	fatty acyl-CoA reductase 2 pseudogene 2 [Source:HGNC Symbol;Acc:HGNC:49279]	-	-	-
ENSG00000273173	0.0001	21.3255	17.7022	2.24251e-16	2.21295e-15	up	SNURF	SNRPN upstream reading frame [Source:HGNC Symbol;Acc:HGNC:11171]	GO:0016607;GO:0005634;GO:0003674;GO:0008150	-	-
ENSG00000163864	2.79107	9.53588	1.77255	5.419e-16	5.20822e-15	up	NMNAT3	nicotinamide nucleotide adenylyltransferase 3 [Source:HGNC Symbol;Acc:HGNC:20989]	GO:0009058;GO:0003824;GO:0016740;GO:0016779;GO:0005739;GO:0005524;GO:0000166;GO:0000309;GO:0004515;GO:0009435;GO:0019363;GO:0005759;GO:0019674;GO:0034628;GO:0009611	K06210-ko00760 Nicotinate and nicotinamide metabolism	KOG3199-Nicotinamide mononucleotide adenylyl transferase[H]
ENSG00000145247	0.0564407	37.9781	9.39422	6.3368e-38	1.70297e-36	up	OCIAD2	OCIA domain containing 2 [Source:HGNC Symbol;Acc:HGNC:28685]	GO:0005743;GO:0005739;GO:0005768	-	-
ENSG00000237671	0.0952367	35.1247	8.52675	1.5074e-26	2.60798e-25	up	GAGE12C	G antigen 12C [Source:HGNC Symbol;Acc:HGNC:28402]	GO:0005515	-	-
ENSG00000188368	1.87782	8.04734	2.09945	3.03263e-13	2.38505e-12	up	PRR19	proline rich 19 [Source:HGNC Symbol;Acc:HGNC:33728]	GO:0005515	-	-
ENSG00000248234	0.0001	1.49715	13.8699	0.00131619	0.00373599	up	AC091839.1	-	-	-	-
ENSG00000069974	3.83834	11.3406	1.56295	1.21816e-13	9.82637e-13	up	RAB27A	RAB27A, member RAS oncogene family [Source:HGNC Symbol;Acc:HGNC:9766]	GO:0042470;GO:0033093;GO:0030667;GO:0030141;GO:0005794;GO:0016324;GO:0001750;GO:0051904;GO:0051875;GO:0043473;GO:0043320;GO:0043316;GO:0032402;GO:0032400;GO:0030318;GO:0016192;GO:0007596;GO:0031489;GO:0006605;GO:0019904;GO:0005525;GO:0003924;GO:0005515;GO:0000166;GO:0016020;GO:0045202;GO:0005764;GO:0030425;GO:0005576;GO:0005768;GO:0005829;GO:0070062;GO:0010628;GO:0061024;GO:0006887;GO:0005770;GO:…	-	KOG0081-GTPase Rab27, small G protein superfamily[U]
ENSG00000118849	0.0001	50.451	18.9445	6.61109e-28	1.22188e-26	up	RARRES1	retinoic acid receptor responder 1 [Source:HGNC Symbol;Acc:HGNC:9867]	GO:0016021;GO:0016020;GO:0008285;GO:0070062	-	-
ENSG00000074416	2.91578	21.8971	2.90878	1.41143e-85	1.21354e-83	up	MGLL	monoglyceride lipase [Source:HGNC Symbol;Acc:HGNC:17038]	GO:0042803;GO:0006633;GO:0006631;GO:0005829;GO:0016042;GO:0006629;GO:0016787;GO:0005654;GO:0016020;GO:0005737;GO:0005886;GO:0052689;GO:0005789;GO:0006954;GO:0009966;GO:0019369;GO:0019898;GO:0050727;GO:0004622;GO:0036155;GO:0019433;GO:0047372;GO:0046464;GO:0051930;GO:2000124	K01054-ko00561 Glycerolipid metabolism;ko04923 Regulation of lipolysis in adipocyte;ko04723 Retrograde endocannabinoid signaling	KOG1455-Lysophospholipase[I]
ENSG00000267909	0.405261	1.32129	1.70502	2.27221e-07	1.06989e-06	up	CCDC177	coiled-coil domain containing 177 [Source:HGNC Symbol;Acc:HGNC:23243]	-	-	-
ENSG00000148795	0.038597	2.94397	6.25313	6.07986e-14	5.00915e-13	up	CYP17A1	cytochrome P450 family 17 subfamily A member 1 [Source:HGNC Symbol;Acc:HGNC:2593]	GO:0043025;GO:0030424;GO:0005739;GO:0006704;GO:0004508;GO:0016705;GO:0005506;GO:0016829;GO:0055114;GO:0016491;GO:0004497;GO:0046872;GO:0016020;GO:0020037;GO:0008202;GO:0042446;GO:0006694;GO:0005789;GO:0005783;GO:0007548;GO:0019825;GO:0016125;GO:0047442;GO:0006702;GO:0042448	K00512-ko00140 Steroid hormone biosynthesis;ko04913 Ovarian Steroidogenesis;ko04917 Prolactin signaling pathway	KOG0156-Cytochrome P450 CYP2 subfamily[Q]
ENSG00000233006	2.07642	9.23857	2.15357	1.42692e-15	1.33033e-14	up	MIR3936HG	MIR3936 host gene [Source:HGNC Symbol;Acc:HGNC:40538]	-	-	-
ENSG00000270882	4.07921	33.5611	3.04043	2.02045e-39	5.70071e-38	up	HIST2H4A	histone cluster 2 H4 family member a [Source:HGNC Symbol;Acc:HGNC:4794]	GO:0060964;GO:0005515;GO:0005694;GO:0000786;GO:0006334;GO:0046982;GO:0003677;GO:0016020;GO:0005634;GO:0003723;GO:0006352;GO:0005576;GO:0070062;GO:0044267;GO:0005654;GO:0000784;GO:0034080;GO:0031012;GO:0045815;GO:0019904;GO:0042393;GO:1904837;GO:0043234;GO:0006335;GO:0006336;GO:0000228;GO:0000183;GO:0045814;GO:0006303;GO:0051290;GO:0045653;GO:0016233;GO:0032200;GO:0000788	K11254-ko05203 Viral carcinogenesis;ko05322 Systemic lupus erythematosus;ko05034 Alcoholism	KOG3467-Histone H4[B]
ENSG00000223573	0.931157	6.31173	2.76094	8.13494e-35	2.00033e-33	up	TINCR	tissue differentiation-inducing non-protein coding RNA [Source:HGNC Symbol;Acc:HGNC:14607]	-	-	-
ENSG00000099960	0.0001	0.383131	11.9036	6.63177e-06	2.6446e-05	up	SLC7A4	solute carrier family 7 member 4 [Source:HGNC Symbol;Acc:HGNC:11062]	GO:0016020;GO:0016021;GO:0006810;GO:0015171;GO:0003333;GO:1990822;GO:0006865;GO:0015174;GO:0006520	-	KOG1286-Amino acid transporters[E]
ENSG00000180535	0.0001	3.93881	15.2655	4.1183e-11	2.7341e-10	up	BHLHA15	basic helix-loop-helix family member a15 [Source:HGNC Symbol;Acc:HGNC:22265]	GO:0005634;GO:0048469;GO:0048312;GO:0045944;GO:0042593;GO:0042149;GO:0030968;GO:0019722;GO:0010832;GO:0007267;GO:0007186;GO:0007030;GO:0006851;GO:0042803;GO:0003677;GO:0001228;GO:0000977;GO:0006355;GO:0006351;GO:0006366;GO:0046983	K08040-ko04950 Maturity onset diabetes of the young	-
ENSG00000180537	4.07939	105.664	4.69499	3.8734e-87	3.39924e-85	up	RNF182	ring finger protein 182 [Source:HGNC Symbol;Acc:HGNC:28522]	GO:0005515;GO:0016567;GO:0016740;GO:0046872;GO:0008270;GO:0016021;GO:0016020;GO:0005737;GO:0004842	-	-
ENSG00000234698	0.0001	0.962557	13.2327	0.00209173	0.00571799	up	AL161937.1	-	-	-	-
ENSG00000113456	16.5592	45.5724	1.46052	4.03615e-09	2.26156e-08	up	RAD1	RAD1 checkpoint DNA exonuclease [Source:HGNC Symbol;Acc:HGNC:9806]	GO:0005515;GO:0090305;GO:0000077;GO:0005694;GO:0016787;GO:0005654;GO:0043231;GO:0005634;GO:0004527;GO:0004518;GO:0006281;GO:0006974;GO:0021762;GO:1901796;GO:0006260;GO:0003684;GO:0071479;GO:0008408;GO:0008853;GO:0051598;GO:0030896	K02830-ko04111 Cell cycle - yeast;ko04113 Meiosis - yeast	KOG3194-Checkpoint 9-1-1 complex, RAD1 component[DL]
ENSG00000103089	0.866006	12.3197	3.83045	5.82067e-48	2.11623e-46	up	FA2H	fatty acid 2-hydroxylase [Source:HGNC Symbol;Acc:HGNC:21197]	GO:0005783;GO:0042634;GO:0042127;GO:0032287;GO:0032286;GO:0030258;GO:0006631;GO:0001949;GO:0080132;GO:0005506;GO:0006633;GO:0006629;GO:0043231;GO:0005789;GO:0031090;GO:0055114;GO:0016491;GO:0046872;GO:0016021;GO:0016020;GO:0020037;GO:0008610;GO:0030148	-	KOG0539-Sphingolipid fatty acid hydroxylase[I]
ENSG00000064042	7.26435	72.2308	3.31371	2.53235e-96	2.68535e-94	up	LIMCH1	LIM and calponin homology domains 1 [Source:HGNC Symbol;Acc:HGNC:29191]	GO:0003779;GO:0046872;GO:0008270;GO:0031032	-	-
ENSG00000089060	12.5419	38.4543	1.61639	1.40856e-29	2.80719e-28	up	SLC8B1	solute carrier family 8 member B1 [Source:HGNC Symbol;Acc:HGNC:26175]	GO:0042383;GO:0030061;GO:0005886;GO:0005743;GO:0005739;GO:0070588;GO:0051560;GO:0051480;GO:0035725;GO:0006851;GO:0042803;GO:0042802;GO:0005432;GO:0006814;GO:0015297;GO:0006811;GO:0055085;GO:0016021;GO:0016020;GO:0006810;GO:0006816;GO:0050896;GO:0086036;GO:0050796;GO:0042593;GO:0032592;GO:0015368;GO:0086038	-	KOG2399-K+-dependent Na+:Ca2+ antiporter[P]
ENSG00000228663	0.067646	0.664732	3.2967	0.0199245	0.0440402	up	PSMD10P1	proteasome 26S subunit, non-ATPase, 10 pseudogene 1 [Source:HGNC Symbol;Acc:HGNC:16602]	-	-	-
ENSG00000142089	8.37369	1775.71	7.72832	4.03334e-261	4.88802e-258	up	IFITM3	interferon induced transmembrane protein 3 [Source:HGNC Symbol;Acc:HGNC:5414]	GO:0005515;GO:0005886;GO:0005765;GO:0016021;GO:0016020;GO:0002376;GO:0045087;GO:0005764;GO:0009607;GO:0051607;GO:0005768;GO:0031902;GO:0070062;GO:0009615;GO:0045071;GO:0006955;GO:0046597;GO:0060337;GO:0035456;GO:0034341;GO:0032897;GO:0035455	-	-
ENSG00000188643	0.479356	166.416	8.43948	2.19261e-15	2.01669e-14	up	S100A16	S100 calcium binding protein A16 [Source:HGNC Symbol;Acc:HGNC:20441]	GO:0005737;GO:0005634;GO:0051592;GO:0042803;GO:0005509;GO:0005515;GO:0005829;GO:0005886;GO:0046872;GO:0003723;GO:0005730;GO:0070062	-	-
ENSG00000223969	0.776522	3.85192	2.31048	0.000311033	0.000984184	up	AC002456.1	-	-	-	-
ENSG00000186399	0.981233	4.41953	2.17123	4.65071e-14	3.86421e-13	up	GOLGA8R	golgin A8 family member R [Source:HGNC Symbol;Acc:HGNC:44407]	GO:0005794	-	KOG4725-Uncharacterized conserved protein[S]
ENSG00000186395	20.5433	44.107	1.10234	2.81931e-12	2.05239e-11	up	KRT10	keratin 10 [Source:HGNC Symbol;Acc:HGNC:6413]	GO:0001533;GO:0098773;GO:0018149;GO:0030280;GO:0005882;GO:0005198;GO:0016020;GO:0005737;GO:0005634;GO:0005615;GO:0005829;GO:0070062;GO:0031424;GO:0030216;GO:0070268	-	-
ENSG00000242950	0.079948	0.439392	2.45837	0.0195401	0.043277	up	ERVW-1	endogenous retrovirus group W member 1, envelope [Source:HGNC Symbol;Acc:HGNC:13525]	GO:0005886;GO:0016021;GO:0016020;GO:0019031;GO:0009653;GO:0006949;GO:0019012	-	-
ENSG00000183615	0.166547	5.09266	4.93442	7.99487e-15	7.08952e-14	up	FAM167B	family with sequence similarity 167 member B [Source:HGNC Symbol;Acc:HGNC:28133]	-	-	-
ENSG00000250362	0.0001	0.607285	12.5682	0.000656488	0.00196352	up	AC008592.1	-	-	-	-
ENSG00000137486	23.3892	58.5982	1.32502	1.35448e-18	1.53139e-17	up	ARRB1	arrestin beta 1 [Source:HGNC Symbol;Acc:HGNC:711]	GO:0045211;GO:0043197;GO:0031143;GO:0016323;GO:0014069;GO:0005829;GO:0005737;GO:0005634;GO:0005622;GO:0070374;GO:0070373;GO:0045944;GO:0043280;GO:0043154;GO:0042981;GO:0042699;GO:0042493;GO:0035774;GO:0034393;GO:0034260;GO:0033138;GO:0032092;GO:0031398;GO:0008277;GO:0007602;GO:0007186;GO:0006897;GO:0006366;GO:0001933;GO:0000187;GO:0051219;GO:0045309;GO:0044325;GO:0043027;GO:0035615;GO:0035612;GO:…	K04439-ko04010 MAPK signaling pathway;ko04340 Hedgehog signaling pathway;ko04144 Endocytosis;ko04062 Chemokine signaling pathway;ko04740 Olfactory transduction;ko05032 Morphine addiction	KOG3865-Arrestin[T]
ENSG00000229953	0.0525503	28.7138	9.09383	1.33524e-18	1.51131e-17	up	AL590666.2	-	-	-	-
ENSG00000229951	0.00473267	0.116664	4.62356	0.0152441	0.0346488	up	FLJ31356	uncharacterized protein FLJ31356 [Source:NCBI gene;Acc:403150]	-	-	-
ENSG00000229950	3.4319	10.8334	1.6584	5.46691e-14	4.52464e-13	up	TFAP2A-AS1	TFAP2A antisense RNA 1 [Source:HGNC Symbol;Acc:HGNC:40579]	-	-	-
ENSG00000198074	0.0001	5.93658	15.8573	6.16797e-16	5.89466e-15	up	AKR1B10	aldo-keto reductase family 1 member B10 [Source:HGNC Symbol;Acc:HGNC:382]	GO:0005576;GO:0005515;GO:0055114;GO:0016491;GO:0005764;GO:0005829;GO:0070062;GO:0001523;GO:0007586;GO:0004033;GO:0006081;GO:0044597;GO:0044598;GO:0001758;GO:0045550;GO:0047718;GO:0008202;GO:0016488	K00011-ko00040 Pentose and glucuronate interconversions;ko00051 Fructose and mannose metabolism;ko00052 Galactose metabolism;ko00561 Glycerolipid metabolism	KOG1577-Aldo/keto reductase family proteins[R]
ENSG00000249375	0.0247397	1.05328	5.41192	0.000365149	0.00114277	up	CASC11	cancer susceptibility 11 (non-protein coding) [Source:HGNC Symbol;Acc:HGNC:48939]	-	-	-
ENSG00000166833	3.49153	27.8387	2.99516	1.71516e-35	4.32186e-34	up	NAV2	neuron navigator 2 [Source:HGNC Symbol;Acc:HGNC:15997]	GO:0005515;GO:0004386;GO:0016787;GO:0005654;GO:0005524;GO:0000166;GO:0005634;GO:0005614;GO:0005578;GO:0021564;GO:0021563;GO:0021554;GO:0007626;GO:0007608;GO:0007605;GO:0007399;GO:0003025;GO:0008201	-	-
ENSG00000217576	0.000515667	0.444683	9.75212	0.0149199	0.0339969	up	AL158066.1	-	-	-	-
ENSG00000231245	0.548829	11.9764	4.4477	3.09562e-09	1.75425e-08	up	C1DP1	C1D nuclear receptor corepressor pseudogene 1 [Source:HGNC Symbol;Acc:HGNC:31465]	-	-	-
ENSG00000198892	1.57797	4.21122	1.41617	1.79187e-06	7.64895e-06	up	SHISA4	shisa family member 4 [Source:HGNC Symbol;Acc:HGNC:27139]	GO:0016021;GO:0016020	-	-
ENSG00000204174	0.0001	1.71151	14.063	2.02267e-11	1.37492e-10	up	NPY4R	neuropeptide Y receptor Y4 [Source:HGNC Symbol;Acc:HGNC:9329]	GO:0007165;GO:0004871;GO:0005886;GO:0007186;GO:0004930;GO:0016021;GO:0016020;GO:0005887;GO:0004983;GO:0007631;GO:0007268;GO:0007586;GO:0007218;GO:0008015;GO:0001602	K04206-ko04080 Neuroactive ligand-receptor interaction	KOG3656-FOG: 7 transmembrane receptor[R]
ENSG00000073464	0.329595	2.33328	2.82359	2.09056e-22	2.94274e-21	up	CLCN4	chloride voltage-gated channel 4 [Source:HGNC Symbol;Acc:HGNC:2022]	GO:0015297;GO:0006811;GO:1903959;GO:0005789;GO:0005783;GO:0005216;GO:0005524;GO:0000166;GO:0016020;GO:0055085;GO:0016021;GO:0006810;GO:0006821;GO:0031901;GO:1902476;GO:0005247;GO:0005887;GO:0005768;GO:0031902;GO:0034220;GO:0010008;GO:0005254	-	KOG0475-Cl- channel CLC-3 and related proteins (CLC superfamily)[P]
ENSG00000174137	1.44054	2.9793	1.04836	0.00117356	0.0033672	up	FAM53A	family with sequence similarity 53 member A [Source:HGNC Symbol;Acc:HGNC:31860]	GO:0005634	-	-
ENSG00000174132	10.789	23.2252	1.10613	1.90548e-14	1.63226e-13	up	FAM174A	family with sequence similarity 174 member A [Source:HGNC Symbol;Acc:HGNC:24943]	GO:0016021;GO:0016020	-	-
ENSG00000111348	0.320753	2.19958	2.77769	5.72233e-05	0.000202212	up	ARHGDIB	Rho GDP dissociation inhibitor beta [Source:HGNC Symbol;Acc:HGNC:679]	GO:0016020;GO:0005829;GO:0071461;GO:0043547;GO:0050790;GO:0005737;GO:0005856;GO:0005094;GO:0005096;GO:0005515;GO:0070062;GO:0051056;GO:0007275;GO:2000249;GO:0006928;GO:0031410;GO:0048365;GO:0035023;GO:0007162;GO:0003924;GO:1901164	K12462-ko04962 Vasopressin-regulated water reabsorption;ko04722 Neurotrophin signaling pathway	KOG3205-Rho GDP-dissociation inhibitor[T]
ENSG00000111341	0.0001	0.38817	11.9225	0.00026292	0.000842842	up	MGP	matrix Gla protein [Source:HGNC Symbol;Acc:HGNC:7060]	GO:0005576;GO:0005509;GO:0007275;GO:0030154;GO:0031012;GO:0030500;GO:0070062;GO:0005515;GO:0001503;GO:0051216;GO:0005201;GO:0005578;GO:0008147;GO:0001502	-	-
ENSG00000068366	28.8965	60.0514	1.0553	1.67046e-10	1.0557e-09	up	ACSL4	acyl-CoA synthetase long-chain family member 4 [Source:HGNC Symbol;Acc:HGNC:3571]	GO:0016874;GO:0005739;GO:0006631;GO:0008152;GO:0006629;GO:0003824;GO:0043231;GO:0005789;GO:0031090;GO:0005783;GO:0005524;GO:0000166;GO:0016021;GO:0016020;GO:0005737;GO:0005741;GO:0001676;GO:0005777;GO:0005778;GO:0070062;GO:0035338;GO:0005811;GO:0004467;GO:0031957;GO:0102391;GO:0047676;GO:0044233;GO:0043025;GO:0031966;GO:0070672;GO:0060996;GO:0060136;GO:0030182;GO:0015908;GO:0007584;GO:0006641	K01897-ko01212 Fatty acid metabolism;ko00061 Fatty acid biosynthesis;ko00071 Fatty acid degradation;ko04146 Peroxisome;ko02024 Quorum sensing;ko04920 Adipocytokine signaling pathway;ko03320 PPAR signaling pathway	KOG1256-Long-chain acyl-CoA synthetases (AMP-forming)[I]
ENSG00000273038	0.262658	1.35975	2.37209	3.90685e-07	1.80028e-06	up	AL365203.3	-	-	-	-
ENSG00000144810	0.125795	2.39405	4.25031	4.66904e-09	2.60715e-08	up	COL8A1	collagen type VIII alpha 1 chain [Source:HGNC Symbol;Acc:HGNC:2215]	GO:0005615;GO:0050673;GO:0048593;GO:0010811;GO:0005581;GO:0005576;GO:0005515;GO:0007155;GO:0005578;GO:0005604;GO:0070062;GO:0030574;GO:0031012;GO:0030198;GO:0001525;GO:0005788;GO:0035987;GO:0005591	-	-
ENSG00000214851	0.056429	0.435837	2.94928	0.00134969	0.00382512	up	LINC00612	long intergenic non-protein coding RNA 612 [Source:HGNC Symbol;Acc:HGNC:28621]	-	-	-
ENSG00000124102	0.0001	14.2633	17.1219	1.52225e-15	1.41598e-14	up	PI3	peptidase inhibitor 3 [Source:HGNC Symbol;Acc:HGNC:8947]	GO:0001533;GO:0098773;GO:0018149;GO:0030280;GO:0005576;GO:0010951;GO:0030414;GO:0010466;GO:0005829;GO:0070062;GO:0004867;GO:0019730;GO:0005578;GO:0004866;GO:0070268;GO:0007620	-	-
ENSG00000283959	0.0509527	0.459204	3.1719	0.00236115	0.0063886	up	AP002851.1	-	-	-	-
ENSG00000271918	1.00119	2.28072	1.18777	0.00143	0.0040343	up	AC034236.2	-	-	-	-
ENSG00000172493	14.4067	67.1228	2.22006	5.94107e-59	2.88e-57	up	AFF1	AF4/FMR2 family member 1 [Source:HGNC Symbol;Acc:HGNC:7135]	GO:0005515;GO:0005634;GO:0006355;GO:0003700;GO:0008023	K15184-ko05202 Transcriptional misregulation in cancers	-
ENSG00000173727	1.22762	30.3225	4.62645	1.79448e-32	4.04155e-31	up	AP000769.1	-	-	-	-
ENSG00000204099	0.0314327	0.278227	3.14593	0.00580474	0.0144777	up	NEU4	neuraminidase 4 [Source:HGNC Symbol;Acc:HGNC:21328]	GO:0016798;GO:0008152;GO:0005515;GO:0016042;GO:0006629;GO:0016787;GO:0016020;GO:0004308;GO:0005975;GO:0005764;GO:0006687;GO:0043202;GO:0006516;GO:0052794;GO:0052795;GO:0052796;GO:0006689;GO:0009313;GO:0019866;GO:0005739	K12357-ko00600 Sphingolipid metabolism;ko00511 Other glycan degradation	-
ENSG00000243910	0.0001	0.389125	11.926	0.000446902	0.00137746	up	TUBA4B	tubulin alpha 4b [Source:HGNC Symbol;Acc:HGNC:18637]	GO:0003924;GO:0007010;GO:0005200;GO:0005525;GO:0000166;GO:0005737;GO:0005856;GO:0005874;GO:0007017;GO:0003674;GO:0008150;GO:0005575	-	-
ENSG00000280334	0.0223253	0.838488	5.23104	8.64183e-09	4.71255e-08	up	AC009084.2	-	-	-	-
ENSG00000260978	0.133115	1.04968	2.97921	0.0163423	0.0368971	up	AC126407.1	-	-	-	-
ENSG00000215845	0.144789	25.605	7.46633	1.56199e-28	2.9644e-27	up	TSTD1	thiosulfate sulfurtransferase like domain containing 1 [Source:HGNC Symbol;Acc:HGNC:35410]	GO:0005829;GO:0005737;GO:0048471;GO:0000932;GO:0005739	-	KOG1530-Rhodanese-related sulfurtransferase[P]
ENSG00000228140	0.043972	0.192795	2.13241	0.00770666	0.0187922	up	AL031283.1	-	-	-	-
ENSG00000126790	19.0692	43.2328	1.18088	1.10463e-14	9.631e-14	up	L3HYPDH	trans-L-3-hydroxyproline dehydratase [Source:HGNC Symbol;Acc:HGNC:20488]	GO:0008152;GO:0016836;GO:0016829;GO:0050346	K18384-ko00330 Arginine and proline metabolism	-
ENSG00000123240	9.03417	24.4386	1.4357	3.67209e-36	9.40189e-35	up	OPTN	optineurin [Source:HGNC Symbol;Acc:HGNC:17142]	GO:0031593;GO:1904417;GO:0043130;GO:0005794;GO:0005515;GO:0005829;GO:0006914;GO:0046872;GO:0016192;GO:0005737;GO:0048471;GO:0031410;GO:0005634;GO:0042802;GO:0005768;GO:0061024;GO:0005802;GO:0005654;GO:0005776;GO:0055037;GO:0000086;GO:0008022;GO:0007165;GO:0000139;GO:0090161;GO:0007030;GO:0050829;GO:0017137;GO:0061734;GO:0055038;GO:0008219;GO:0030674;GO:0000042;GO:0070530;GO:0043001;GO:0034620;GO:…	-	-
ENSG00000163191	252.271	1524.85	2.59563	1.2934e-87	1.14693e-85	up	S100A11	S100 calcium binding protein A11 [Source:HGNC Symbol;Acc:HGNC:10488]	GO:0005737;GO:0007165;GO:0005515;GO:0042803;GO:0005509;GO:0046872;GO:0005634;GO:0005615;GO:0005576;GO:0048306;GO:0070062;GO:0042127;GO:0001726;GO:0043312;GO:0098641;GO:0098609;GO:0005913;GO:0034774;GO:0008285;GO:0044548;GO:0008156	-	-
ENSG00000267288	0.0001	9.33525	16.5104	3.91908e-19	4.59846e-18	up	AC138150.2	-	-	-	-
ENSG00000185896	49.7016	194.182	1.96605	3.98169e-47	1.39386e-45	up	LAMP1	lysosomal associated membrane protein 1 [Source:HGNC Symbol;Acc:HGNC:6499]	GO:0097208;GO:0061474;GO:0045335;GO:0044754;GO:0044194;GO:0043025;GO:0042383;GO:0042470;GO:0031982;GO:0031410;GO:0030425;GO:0009986;GO:0009897;GO:0008021;GO:0005773;GO:0005771;GO:0005770;GO:0005768;GO:0005764;GO:0050821;GO:0048102;GO:0019904;GO:0005515;GO:0005886;GO:0005765;GO:0016020;GO:0005829;GO:0016021;GO:0048471;GO:0046718;GO:0070062;GO:0010008;GO:0005887;GO:0043312;GO:0016032;GO:0019899;GO:…	K06528-ko04145 Phagosome;ko04142 Lysosome;ko05152 Tuberculosis	KOG4818-Lysosomal-associated membrane protein[R]
ENSG00000169764	45.2015	124.063	1.45663	2.68479e-08	1.38765e-07	up	UGP2	UDP-glucose pyrophosphorylase 2 [Source:HGNC Symbol;Acc:HGNC:12527]	GO:0005515;GO:0008152;GO:0016740;GO:0046872;GO:0005737;GO:0005634;GO:0016779;GO:0042802;GO:0003983;GO:0070569;GO:0006011;GO:0005829;GO:0070062;GO:0005978;GO:0006065;GO:0005977;GO:0019255;GO:0032557;GO:0005536	K00963-ko00040 Pentose and glucuronate interconversions;ko00052 Galactose metabolism;ko00500 Starch and sucrose metabolism;ko00520 Amino sugar and nucleotide sugar metabolism	KOG2638-UDP-glucose pyrophosphorylase[G]
ENSG00000267751	4.45641	43.6442	3.29184	5.28953e-43	1.65583e-41	up	AC009005.1	-	-	-	-
ENSG00000267757	2.54207	30.0589	3.56372	7.36195e-28	1.35671e-26	up	EML2-AS1	EML2 antisense RNA 1 [Source:HGNC Symbol;Acc:HGNC:48331]	-	-	-
ENSG00000235172	0.63161	4.9892	2.9817	9.72245e-13	7.32928e-12	up	LINC01366	long intergenic non-protein coding RNA 1366 [Source:HGNC Symbol;Acc:HGNC:27416]	-	-	-
ENSG00000254505	20.5989	46.4715	1.17378	5.25434e-06	2.1162e-05	up	CHMP4A	charged multivesicular body protein 4A [Source:HGNC Symbol;Acc:HGNC:20274]	GO:0005515;GO:0005886;GO:0042803;GO:0015031;GO:0016020;GO:0005737;GO:0005634;GO:0006810;GO:0007034;GO:0030659;GO:0031410;GO:0008289;GO:0005768;GO:0031902;GO:0005829;GO:0070062;GO:0016197;GO:0016236;GO:0019058;GO:0036258;GO:0039702;GO:0042802;GO:0009898;GO:0051258;GO:0010324;GO:0051260;GO:0007080;GO:0000920;GO:0006997;GO:0000815;GO:0030117;GO:0051117;GO:0006900;GO:1901215;GO:0030496;GO:0097320;GO:…	K12194-ko04144 Endocytosis	KOG1277-Endosomal membrane proteins, EMP70[U]
ENSG00000119574	11.4508	31.9575	1.48071	4.37557e-07	2.00393e-06	up	ZBTB45	zinc finger and BTB domain containing 45 [Source:HGNC Symbol;Acc:HGNC:23715]	GO:0006355;GO:0006351;GO:0003677;GO:0046872;GO:0005634;GO:0003676;GO:0007399	-	KOG1721-FOG: Zn-finger[R]
ENSG00000112541	5.76556	17.9859	1.64133	7.77282e-13	5.90326e-12	up	PDE10A	phosphodiesterase 10A [Source:HGNC Symbol;Acc:HGNC:8772]	GO:0008152;GO:0003824;GO:0007165;GO:0016787;GO:0000166;GO:0046872;GO:0005737;GO:0030552;GO:0008081;GO:0004114;GO:0030553;GO:0005829;GO:0004115;GO:0004118;GO:0047555;GO:0006198;GO:0046069;GO:0043204;GO:0043025;GO:0016020;GO:0043949;GO:0010738;GO:0008144;GO:0004112	K18438-ko00230 Purine metabolism;ko05032 Morphine addiction	KOG3689-Cyclic nucleotide phosphodiesterase[T]
ENSG00000005243	0.450988	1.20801	1.42147	0.0203403	0.0448541	up	COPZ2	coatomer protein complex subunit zeta 2 [Source:HGNC Symbol;Acc:HGNC:19356]	GO:0015031;GO:0006810;GO:0005794;GO:0016020;GO:0005737;GO:0000139;GO:0031410;GO:0006886;GO:0016192;GO:0030663;GO:0005829;GO:0005789;GO:0006890;GO:0006888;GO:0030133;GO:0030126;GO:0033116;GO:0005801	-	KOG3343-Vesicle coat complex COPI, zeta subunit[U]
ENSG00000266903	0.440132	5.18626	3.55869	3.77092e-12	2.71946e-11	up	AC243964.2	-	-	-	-
ENSG00000228960	0.0001	0.631419	12.6244	2.2058e-06	9.30816e-06	up	OR2A9P	olfactory receptor family 2 subfamily A member 9 pseudogene [Source:HGNC Symbol;Acc:HGNC:8236]	-	-	-
ENSG00000185567	2.10078	14.9555	2.83168	3.01207e-28	5.6407e-27	up	AHNAK2	AHNAK nucleoprotein 2 [Source:HGNC Symbol;Acc:HGNC:20125]	GO:0005886;GO:0005829;GO:0005737;GO:0005634;GO:0030659;GO:0005515;GO:0042383;GO:0030018;GO:0043034;GO:0030315	-	-
ENSG00000121350	4.65436	10.286	1.14402	8.67528e-07	3.83842e-06	up	PYROXD1	pyridine nucleotide-disulphide oxidoreductase domain 1 [Source:HGNC Symbol;Acc:HGNC:26162]	GO:0055114;GO:0016491;GO:0005515;GO:0005737;GO:0005634;GO:0034599;GO:0030017	-	KOG2755-Oxidoreductase[R]
ENSG00000171658	0.0801483	1.13338	3.82181	1.93869e-05	7.29122e-05	up	NMRAL2P	NmrA like redox sensor 2, pseudogene [Source:HGNC Symbol;Acc:HGNC:52332]	-	-	-
ENSG00000183801	0.364977	8.59989	4.55844	1.19488e-48	4.44587e-47	up	OLFML1	olfactomedin like 1 [Source:HGNC Symbol;Acc:HGNC:24473]	GO:0005576	-	KOG3545-Olfactomedin and related extracellular matrix glycoproteins[W]
ENSG00000124275	33.8444	100.566	1.57115	2.69211e-18	2.98797e-17	up	MTRR	5-methyltetrahydrofolate-homocysteine methyltransferase reductase [Source:HGNC Symbol;Acc:HGNC:7473]	GO:0010181;GO:0008652;GO:0005515;GO:0005829;GO:0055114;GO:0016491;GO:0005737;GO:0050660;GO:0009235;GO:0050661;GO:0070402;GO:0046655;GO:0032259;GO:0009086;GO:0003958;GO:0000096;GO:0043418;GO:0006306;GO:0016723;GO:0030586;GO:0050444;GO:0071949;GO:0006555;GO:0033353;GO:1904042	-	KOG1158-NADP/FAD dependent oxidoreductase[C]
ENSG00000124279	14.1322	33.4167	1.24159	2.33034e-11	1.57606e-10	up	FASTKD3	FAST kinase domains 3 [Source:HGNC Symbol;Acc:HGNC:28758]	GO:0005515;GO:0005739;GO:0006468;GO:0005634;GO:0004672;GO:0003723;GO:0045333	-	-
ENSG00000161955	2.94242	13.7794	2.22744	9.14069e-10	5.41379e-09	up	TNFSF13	TNF superfamily member 13 [Source:HGNC Symbol;Acc:HGNC:11928]	GO:0006955;GO:0005576;GO:0016020;GO:0005737;GO:0005125;GO:0005615;GO:0005164;GO:0002376;GO:0005829;GO:0070062;GO:0033209;GO:0043488;GO:0005654;GO:0007165;GO:0005102;GO:0008284;GO:0048298;GO:0016021	K05475-ko04060 Cytokine-cytokine receptor interaction;ko04672 Intestinal immune network for IgA production;ko05323 Rheumatoid arthritis	-
ENSG00000180066	0.279759	1.32452	2.24321	1.68992e-07	8.06006e-07	up	C10orf91	chromosome 10 open reading frame 91 [Source:HGNC Symbol;Acc:HGNC:27275]	-	-	-
ENSG00000243926	1.19156	8.19519	2.78192	4.84835e-10	2.93577e-09	up	TIPARP-AS1	TIPARP antisense RNA 1 [Source:HGNC Symbol;Acc:HGNC:41028]	-	-	-
ENSG00000179111	2.18047	8.88605	2.0269	1.05271e-14	9.1972e-14	up	HES7	hes family bHLH transcription factor 7 [Source:HGNC Symbol;Acc:HGNC:15977]	GO:0048511;GO:0045892;GO:0036342;GO:0014807;GO:0007219;GO:0001756;GO:0001501;GO:0000122;GO:0006355;GO:0006351;GO:0003677;GO:0046983;GO:0005634;GO:0007275;GO:0008134;GO:0007498	-	-
ENSG00000272279	0.0001	0.425495	12.0549	0.0215064	0.0470424	up	AL512329.2	-	-	-	-
ENSG00000095794	23.9078	49.0028	1.03538	3.62927e-16	3.54704e-15	up	CREM	cAMP responsive element modulator [Source:HGNC Symbol;Acc:HGNC:2352]	GO:0043565;GO:0003700;GO:0003677;GO:0006355;GO:0005634;GO:0048511;GO:0005515;GO:0006351;GO:0005737;GO:0007275;GO:0030154;GO:0007283;GO:0000122;GO:0007165;GO:0000977;GO:0001227;GO:0008140;GO:0005667;GO:0048384;GO:0045944;GO:0042752;GO:0006687;GO:0006631;GO:0006006	-	-
ENSG00000135314	1.75514	9.31007	2.40721	2.61489e-32	5.81213e-31	up	KHDC1	KH homology domain containing 1 [Source:HGNC Symbol;Acc:HGNC:21366]	GO:0016021;GO:0016020;GO:0003723	-	-
ENSG00000135318	0.621764	10.0167	4.0099	3.08075e-55	1.35884e-53	up	NT5E	5'-nucleotidase ecto [Source:HGNC Symbol;Acc:HGNC:8021]	GO:0016787;GO:0005886;GO:0046872;GO:0005829;GO:0000166;GO:0016788;GO:0009166;GO:0016020;GO:0050728;GO:0046086;GO:0006196;GO:0008253;GO:0016311;GO:0031225;GO:0070062;GO:0006259;GO:0009986;GO:0046135;GO:0019674;GO:0006195;GO:0007159	K19970-ko00230 Purine metabolism;ko00240 Pyrimidine metabolism;ko00760 Nicotinate and nicotinamide metabolism	KOG4419-5' nucleotidase[F]
ENSG00000272189	0.137368	0.635749	2.21042	0.00440662	0.0112825	up	AL024508.2	-	-	-	-
ENSG00000276223	0.205956	7.05861	5.09898	4.52754e-13	3.50551e-12	up	AL118522.1	-	-	-	-
ENSG00000232386	0.0001	4.92088	15.5866	6.14876e-11	4.01555e-10	up	AC015712.1	-	-	-	-
ENSG00000231871	0.551366	2.02274	1.87523	0.000217771	0.000706651	up	IPO9-AS1	IPO9 antisense RNA 1 [Source:HGNC Symbol;Acc:HGNC:40892]	-	-	-
ENSG00000275880	0.030035	0.356048	3.56735	0.000579202	0.00174881	up	AL139385.1	-	-	-	-
ENSG00000134215	4.32986	53.2441	3.62023	2.47799e-55	1.09678e-53	up	VAV3	vav guanine nucleotide exchange factor 3 [Source:HGNC Symbol;Acc:HGNC:12659]	GO:0005886;GO:0005737;GO:0045785;GO:0043552;GO:0043087;GO:0030593;GO:0030032;GO:0030031;GO:0016477;GO:0007264;GO:0007229;GO:0006906;GO:0030676;GO:0005154;GO:0005089;GO:0005085;GO:0005515;GO:0043547;GO:0035023;GO:0009967;GO:0035556;GO:0046872;GO:0006974;GO:0038095;GO:0038096;GO:0030890;GO:0005829;GO:0070062;GO:0051056;GO:0030168;GO:0050853;GO:0048013;GO:0048010;GO:0001525;GO:0005070;GO:0008361;GO:…	K05730-ko04024 cAMP signaling pathway;ko04810 Regulation of actin cytoskeleton;ko04510 Focal adhesion;ko04650 Natural killer cell mediated cytotoxicity;ko04660 T cell receptor signaling pathway;ko04662 B cell receptor signaling pathway;ko04664 Fc epsilon RI signaling pathway;ko04666 Fc gamma R-mediated phagocytosis;ko04670 Leukocyte transendothelial migration;ko04062 Chemokine signaling pathway	KOG2996-Rho guanine nucleotide exchange factor VAV3[T]
ENSG00000274680	0.0597493	0.421589	2.81884	0.00753854	0.0184264	up	MYO5BP1	myosin VB pseudogene 1 [Source:HGNC Symbol;Acc:HGNC:38495]	-	-	-
ENSG00000139278	0.217018	3.16243	3.86515	2.11275e-18	2.35935e-17	up	GLIPR1	GLI pathogenesis related 1 [Source:HGNC Symbol;Acc:HGNC:17001]	GO:0019216;GO:0005576;GO:0016021;GO:0016020;GO:0005886;GO:0043312;GO:0035577	-	KOG3017-Defense-related protein containing SCP domain[S]
ENSG00000213145	0.0407743	103.065	11.3036	8.95568e-38	2.39414e-36	up	CRIP1	cysteine rich protein 1 [Source:HGNC Symbol;Acc:HGNC:2360]	GO:0006955;GO:0008270;GO:0046872;GO:0005737;GO:0007507;GO:0008283;GO:0010033;GO:0042277;GO:0008301;GO:0071493;GO:0008630;GO:0010468;GO:0003680;GO:0010043;GO:0060741;GO:0071236	-	KOG1700-Regulatory protein MLP and related LIM proteins[TZ]
ENSG00000115657	18.4526	38.7102	1.06889	5.41531e-20	6.72291e-19	up	ABCB6	ATP binding cassette subfamily B member 6 (Langereis blood group) [Source:HGNC Symbol;Acc:HGNC:47]	GO:0016021;GO:0016020;GO:0005886;GO:0005739;GO:0005654;GO:0005829;GO:0005524;GO:0000166;GO:0055085;GO:0005794;GO:0006810;GO:0042626;GO:0016887;GO:0005768;GO:0005789;GO:0005783;GO:0000139;GO:0005741;GO:0006879;GO:0020037;GO:0006779;GO:0070062;GO:0010008;GO:0007420;GO:0015562;GO:0043190;GO:0015232;GO:0043588;GO:0031307;GO:0015439;GO:0015886;GO:0005740	K05661-ko02010 ABC transporters	KOG0057-Mitochondrial Fe/S cluster exporter, ABC superfamily[U]
ENSG00000164430	0.0107047	13.9628	10.3491	1.26661e-20	1.62312e-19	up	MB21D1	Mab-21 domain containing 1 [Source:HGNC Symbol;Acc:HGNC:21367]	GO:0005829;GO:0005525;GO:0003677;GO:0016740;GO:0005524;GO:0000166;GO:0046872;GO:0005737;GO:0016779;GO:0002376;GO:0045087;GO:0051607;GO:0003690;GO:0032481;GO:0002218;GO:0002230;GO:0071360;GO:0061501;GO:0009190	K17834-ko04623 Cytosolic DNA-sensing pathway	-
ENSG00000148082	0.0281003	0.259459	3.20685	1.8905e-08	9.91821e-08	up	SHC3	SHC adaptor protein 3 [Source:HGNC Symbol;Acc:HGNC:18181]	GO:0035249;GO:0007611;GO:0001784;GO:0005515;GO:0043547;GO:0007165;GO:0035556;GO:0007417;GO:0005886;GO:0005575;GO:0005829;GO:0000165;GO:0004871;GO:0007411;GO:0005088;GO:0007169;GO:0007173;GO:0007265;GO:0030971	K17448-ko04014 Ras signaling pathway;ko04012 ErbB signaling pathway;ko04072 Phospholipase D signaling pathway;ko04510 Focal adhesion;ko04650 Natural killer cell mediated cytotoxicity;ko04062 Chemokine signaling pathway;ko04910 Insulin signaling pathway;ko04915 Estrogen signaling pathway;ko04917 Prolactin signaling pathway;ko04722 Neurotrophin signaling pathway;ko05214 Glioma;ko05220 Chronic myelo…	KOG3697-Adaptor protein SHC and related proteins[T]
ENSG00000034677	9.3486	18.9097	1.01631	2.11192e-07	9.97555e-07	up	RNF19A	ring finger protein 19A, RBR E3 ubiquitin protein ligase [Source:HGNC Symbol;Acc:HGNC:13432]	GO:0016567;GO:0004842;GO:0016740;GO:0046872;GO:0008270;GO:0016021;GO:0016020;GO:0005737;GO:0005856;GO:0005813;GO:0005815;GO:0000151;GO:0005829;GO:0000209;GO:0061630;GO:0042787;GO:0008134;GO:0000226;GO:0032436;GO:0031624	-	KOG1815-Predicted E3 ubiquitin ligase[O]
ENSG00000164438	1.34708	12.0456	3.1606	2.8039e-31	5.99153e-30	up	TLX3	T-cell leukemia homeobox 3 [Source:HGNC Symbol;Acc:HGNC:13532]	GO:0005634;GO:0048665;GO:0045665;GO:0030182;GO:0007585;GO:0007417;GO:0002087;GO:0001764;GO:0001708;GO:0005515;GO:0043565;GO:0003677;GO:0006355;GO:0007275	K15607-ko05202 Transcriptional misregulation in cancers	KOG0488-Transcription factor BarH and related HOX domain proteins[R]
ENSG00000227992	0.182244	1.99225	3.45046	0.0031206	0.00822997	up	AC108463.1	-	-	-	-
ENSG00000168899	0.585726	7.53748	3.68578	2.74436e-14	2.31655e-13	up	VAMP5	vesicle associated membrane protein 5 [Source:HGNC Symbol;Acc:HGNC:12646]	GO:0048471;GO:0031301;GO:0030659;GO:0014704;GO:0005887;GO:0005886;GO:0005770;GO:0043001;GO:0007519;GO:0005515;GO:0005794;GO:0016192;GO:0016021;GO:0016020;GO:0007275;GO:0030154;GO:0006906;GO:0070062;GO:0012505;GO:0007517;GO:0000149;GO:0005484;GO:0031201;GO:0006887;GO:0009986	K08514-ko04130 SNARE interactions in vesicular transport	KOG0860-Synaptobrevin/VAMP-like protein[U]
ENSG00000104611	7.98274	45.1034	2.49828	1.67732e-37	4.45593e-36	up	SH2D4A	SH2 domain containing 4A [Source:HGNC Symbol;Acc:HGNC:26102]	GO:0005737;GO:0005515;GO:0005829;GO:0019902;GO:0010923	-	-
ENSG00000236362	0.263124	71.5577	8.08722	1.97251e-57	9.19419e-56	up	GAGE12F	G antigen 12F [Source:HGNC Symbol;Acc:HGNC:31906]	GO:0005515;GO:0003674;GO:0008150;GO:0005575	-	-
ENSG00000008853	6.50839	30.7042	2.23807	1.69316e-33	3.93884e-32	up	RHOBTB2	Rho related BTB domain containing 2 [Source:HGNC Symbol;Acc:HGNC:18756]	GO:0003924;GO:0005525;GO:0005622;GO:0000166;GO:0007264;GO:0005886;GO:0005515;GO:0005829;GO:0051056	K07868-ko04120 Ubiquitin mediated proteolysis	KOG0393-Ras-related small GTPase, Rho type[R]
ENSG00000184898	1.71807	6.53378	1.92713	4.45726e-15	4.00697e-14	up	RBM43	RNA binding motif protein 43 [Source:HGNC Symbol;Acc:HGNC:24790]	GO:0003723;GO:0003676	-	KOG4012-Histone H1[B]
ENSG00000279246	1.03493	2.51185	1.27921	5.34794e-06	2.1522e-05	up	AP003108.3	-	-	-	-
ENSG00000146477	0.0130813	43.1941	11.6891	2.88477e-31	6.15917e-30	up	SLC22A3	solute carrier family 22 member 3 [Source:HGNC Symbol;Acc:HGNC:10967]	GO:0051615;GO:0051608;GO:0032098;GO:0015872;GO:0015844;GO:0015697;GO:0015695;GO:0019534;GO:0015651;GO:0015101;GO:0005329;GO:0005515;GO:0006811;GO:0055085;GO:0005215;GO:0016021;GO:0016020;GO:0006810;GO:0005886;GO:0015711;GO:0072488;GO:0008514;GO:0005887;GO:1901998;GO:0006855	K08200-ko05231 Choline metabolism in cancer	-
ENSG00000159314	7.28491	14.5726	1.00027	3.87397e-06	1.58739e-05	up	ARHGAP27	Rho GTPase activating protein 27 [Source:HGNC Symbol;Acc:HGNC:31813]	GO:0043547;GO:0007165;GO:0005654;GO:0005829;GO:0005096;GO:0005634;GO:0016020;GO:0005737;GO:0006897;GO:0006898;GO:0017124;GO:0005622	-	KOG1450-Predicted Rho GTPase-activating protein[T]
ENSG00000172965	6.92961	121.322	4.12993	4.03159e-105	5.07941e-103	up	MIR4435-2HG	MIR4435-2 host gene [Source:HGNC Symbol;Acc:HGNC:35163]	-	-	-
ENSG00000120708	0.0743347	23.2689	8.29015	1.28152e-58	6.1537e-57	up	TGFBI	transforming growth factor beta induced [Source:HGNC Symbol;Acc:HGNC:11771]	GO:0005615;GO:0005604;GO:0005578;GO:0007155;GO:0030198;GO:0002062;GO:0050840;GO:0005576;GO:0005515;GO:0005518;GO:0050896;GO:0005886;GO:0008283;GO:0005178;GO:0070062;GO:0044267;GO:0007601;GO:0031012;GO:0001525;GO:0005802;GO:0007162	-	KOG1437-Fasciclin and related adhesion glycoproteins[MW]
ENSG00000196639	0.178615	1.18255	2.72697	0.00427445	0.0109728	up	HRH1	histamine receptor H1 [Source:HGNC Symbol;Acc:HGNC:5182]	GO:0007165;GO:0004871;GO:0005886;GO:0005829;GO:0007186;GO:0004930;GO:0016021;GO:0016020;GO:0004969;GO:0005887;GO:0045907;GO:0006954;GO:0071420;GO:0048016;GO:0032962;GO:0007200;GO:0019229;GO:0043114;GO:0048245;GO:0050804;GO:0048167;GO:0008542;GO:0007613	K04149-ko04020 Calcium signaling pathway;ko04080 Neuroactive ligand-receptor interaction;ko04750 Inflammatory mediator regulation of TRP channels	KOG4220-Muscarinic acetylcholine receptor[T]
ENSG00000176907	2.86009	71.2584	4.63893	8.59601e-173	3.31467e-170	up	C8orf4	chromosome 8 open reading frame 4 [Source:HGNC Symbol;Acc:HGNC:1357]	GO:0005737;GO:0005634;GO:1903706;GO:1900020;GO:0010739;GO:0043066;GO:0005622;GO:0005886;GO:0005654;GO:0005829;GO:0016607;GO:0006915;GO:0005730;GO:0005515;GO:0042346;GO:0005112;GO:0034605;GO:0043620;GO:0045746;GO:0002264;GO:1902806	-	-
ENSG00000255558	0.0001	1.08674	13.4077	0.000446902	0.00137746	up	AC013762.1	-	-	-	-
ENSG00000124145	14.8916	32.0165	1.10431	5.86548e-23	8.48162e-22	up	SDC4	syndecan 4 [Source:HGNC Symbol;Acc:HGNC:10661]	GO:0045121;GO:0043034;GO:0009986;GO:0005925;GO:0060122;GO:0051894;GO:0051496;GO:0045860;GO:0042060;GO:0010762;GO:0001843;GO:0001657;GO:0005080;GO:0001968;GO:0005576;GO:0005515;GO:0016020;GO:0016021;GO:0007165;GO:0050900;GO:0005886;GO:0005887;GO:0070062;GO:0043202;GO:0001523;GO:0006024;GO:0006027;GO:0030203;GO:0005796;GO:1903543;GO:1903553;GO:0070053;GO:0042130	K16338-ko04512 ECM-receptor interaction;ko04514 Cell adhesion molecules (CAMs);ko05205 Proteoglycans in cancer	-
ENSG00000247765	0.0001	0.0966517	9.91665	0.0171855	0.0385378	up	AC068446.2	-	-	-	-
ENSG00000219529	2.17096	8.80493	2.01998	0.00122111	0.00348988	up	AP000580.1	-	-	-	-
ENSG00000272405	0.047635	36.0568	9.56403	2.91626e-72	1.86479e-70	up	AL365181.3	-	-	-	-
ENSG00000279769	0.0001	1.1822	13.5292	1.80282e-08	9.48557e-08	up	CU639417.3	-	-	-	-
ENSG00000224596	0.038188	0.722281	4.24137	7.18826e-07	3.20668e-06	up	ZMIZ1-AS1	ZMIZ1 antisense RNA 1 [Source:HGNC Symbol;Acc:HGNC:27433]	-	-	-
ENSG00000234618	4.0996	26.016	2.66584	3.40234e-28	6.33427e-27	up	RPSAP9	ribosomal protein SA pseudogene 9 [Source:HGNC Symbol;Acc:HGNC:31463]	-	-	-
ENSG00000234616	4.97624	12.6226	1.34288	0.0162866	0.0367819	up	JRK	Jrk helix-turn-helix protein [Source:HGNC Symbol;Acc:HGNC:6199]	GO:0030529;GO:0005737;GO:0005634;GO:0003729;GO:0003677;GO:0003676	-	-
ENSG00000234614	0.0001	0.66322	12.6953	0.00416874	0.0107264	up	AL450992.2	-	-	-	-
ENSG00000111859	1.18798	8.10008	2.76943	2.2026e-38	6.02108e-37	up	NEDD9	neural precursor cell expressed, developmentally down-regulated 9 [Source:HGNC Symbol;Acc:HGNC:7733]	GO:0005634;GO:0000922;GO:0005515;GO:0005886;GO:0051301;GO:0005794;GO:0007155;GO:0005654;GO:0005829;GO:0005737;GO:0007049;GO:0030054;GO:0005856;GO:0007229;GO:0005925;GO:0042995;GO:0005819;GO:0007010;GO:0030027;GO:0040008;GO:0005938;GO:0007165;GO:0051017	-	-
ENSG00000088826	9.70855	62.3577	2.68324	4.1898e-75	2.8819e-73	up	SMOX	spermine oxidase [Source:HGNC Symbol;Acc:HGNC:15862]	GO:0031965;GO:0055114;GO:0016491;GO:0005654;GO:0043231;GO:0005737;GO:0005634;GO:0005829;GO:0006596;GO:0046592;GO:0052901;GO:0046208;GO:0052894;GO:0052895;GO:0006598	K12259-ko00330 Arginine and proline metabolism;ko00410 beta-Alanine metabolism	KOG0685-Flavin-containing amine oxidase[H]
ENSG00000088827	0.01298	0.221682	4.09413	3.39141e-05	0.000123638	up	SIGLEC1	sialic acid binding Ig like lectin 1 [Source:HGNC Symbol;Acc:HGNC:11127]	GO:0005576;GO:0005886;GO:0007155;GO:0030246;GO:0016021;GO:0016020;GO:0006954;GO:0006897;GO:0007160;GO:0016337	K06548-ko04514 Cell adhesion molecules (CAMs)	-
ENSG00000168685	0.00706867	0.362283	5.67953	4.31688e-05	0.000155329	up	IL7R	interleukin 7 receptor [Source:HGNC Symbol;Acc:HGNC:6024]	GO:0009897;GO:0048872;GO:0048535;GO:0042100;GO:0033089;GO:0030217;GO:0016049;GO:0010628;GO:0008361;GO:0002377;GO:0001915;GO:0000902;GO:0005576;GO:0005515;GO:0005886;GO:0016020;GO:0016021;GO:0004896;GO:0019221;GO:0006955;GO:0007165;GO:0007166;GO:0003823;GO:0004917;GO:0000018;GO:0038111	-	-
ENSG00000189190	0.044978	2.35587	5.7109	4.00187e-16	3.89623e-15	up	ZNF600	zinc finger protein 600 [Source:HGNC Symbol;Acc:HGNC:30951]	GO:0006355;GO:0006351;GO:0003677;GO:0046872;GO:0005634;GO:0003676;GO:0003700	-	KOG1721-FOG: Zn-finger[R]
ENSG00000188004	0.111095	0.787583	2.82563	0.000372765	0.00116503	up	C1orf204	chromosome 1 open reading frame 204 [Source:HGNC Symbol;Acc:HGNC:27647]	GO:0016021;GO:0016020;GO:0003723	-	-
ENSG00000149380	0.279538	4.46958	3.99902	6.9937e-23	1.00616e-21	up	P4HA3	prolyl 4-hydroxylase subunit alpha 3 [Source:HGNC Symbol;Acc:HGNC:30135]	GO:0005515;GO:0031418;GO:0016705;GO:0005506;GO:0005783;GO:0055114;GO:0016491;GO:0046872;GO:0051213;GO:0016702;GO:0005788;GO:0004656;GO:0019511	K00472-ko00330 Arginine and proline metabolism	KOG1591-Prolyl 4-hydroxylase alpha subunit[E]
ENSG00000119703	0.407427	2.67729	2.71616	1.92449e-06	8.18352e-06	up	ZC2HC1C	zinc finger C2HC-type containing 1C [Source:HGNC Symbol;Acc:HGNC:20354]	GO:0005515;GO:0046872	-	KOG3940-Uncharacterized conserved protein[S]
ENSG00000135750	11.6278	29.145	1.32567	4.00041e-19	4.68956e-18	up	KCNK1	potassium two pore domain channel subfamily K member 1 [Source:HGNC Symbol;Acc:HGNC:6272]	GO:1902937;GO:0031526;GO:0016324;GO:0005887;GO:0005768;GO:0005737;GO:0071805;GO:0035094;GO:0005267;GO:0022841;GO:0005242;GO:0005886;GO:0006813;GO:0006811;GO:0016020;GO:0043231;GO:0016021;GO:0006810;GO:0030054;GO:0045202;GO:0031410;GO:0030425;GO:0042995;GO:0005272;GO:0043204;GO:0055037;GO:0034765;GO:0035725;GO:0060075;GO:0061337;GO:0008076;GO:0034705	-	KOG1418-Tandem pore domain K+ channel[P]
ENSG00000101447	45.2113	99.1093	1.13234	9.10072e-25	1.4377e-23	up	FAM83D	family with sequence similarity 83 member D [Source:HGNC Symbol;Acc:HGNC:16122]	GO:0051301;GO:0005737;GO:0007049;GO:0005856;GO:0008017;GO:0000922;GO:0005819;GO:0005515;GO:0008283;GO:0016477;GO:0097431;GO:0019894;GO:0019901;GO:0051310;GO:0032006;GO:0070372;GO:0001837;GO:0042176;GO:1902808;GO:1902480	-	-
ENSG00000139269	0.914891	4.07621	2.15556	8.12274e-16	7.69634e-15	up	INHBE	inhibin beta E subunit [Source:HGNC Symbol;Acc:HGNC:24029]	GO:0005576;GO:0008083;GO:0005179;GO:0005615;GO:0060395;GO:0042981;GO:0005125;GO:0005160;GO:0010862;GO:0043408;GO:0048468	K04667-ko04350 TGF-beta signaling pathway;ko04060 Cytokine-cytokine receptor interaction;ko04550 Signaling pathways regulating pluripotency of stem cells	KOG3900-Transforming growth factor beta, bone morphogenetic protein and related proteins[T]
ENSG00000188002	12.894	29.9712	1.21688	2.7996e-12	2.03979e-11	up	AC026412.1	-	-	-	-
ENSG00000139793	6.66004	24.6504	1.88801	3.28694e-33	7.53627e-32	up	MBNL2	muscleblind like splicing regulator 2 [Source:HGNC Symbol;Acc:HGNC:16746]	GO:0046872;GO:0005654;GO:0005737;GO:0005634;GO:0008380;GO:0006397;GO:0003723;GO:0043484;GO:0000381	-	KOG2494-C3H1-type Zn-finger protein[K]
ENSG00000267424	0.0284007	2.27236	6.32212	2.15626e-06	9.11122e-06	up	AC020934.1	-	-	-	-
ENSG00000054793	15.1226	33.579	1.15085	1.84886e-06	7.87769e-06	up	ATP9A	ATPase phospholipid transporting 9A (putative) [Source:HGNC Symbol;Acc:HGNC:13540]	GO:0005802;GO:0005794;GO:0046872;GO:0016787;GO:0000287;GO:0005524;GO:0000166;GO:0016021;GO:0016020;GO:0048471;GO:0031901;GO:0004012;GO:0015914;GO:0005768;GO:0005886;GO:0005769;GO:0055037;GO:0006890;GO:0045332;GO:0006897	-	KOG0210-P-type ATPase[P]
ENSG00000256288	0.0001	7.01991	16.0992	9.23147e-13	6.96534e-12	up	AC022075.3	-	-	-	-
ENSG00000224294	0.0195917	7.0883	8.49906	8.28769e-17	8.37989e-16	up	AL022158.1	-	-	-	-
ENSG00000197385	0.124395	1.66142	3.73942	2.84437e-09	1.61655e-08	up	ZNF860	zinc finger protein 860 [Source:HGNC Symbol;Acc:HGNC:34513]	GO:0005622;GO:0006355;GO:0006351;GO:0003677;GO:0046872;GO:0005634;GO:0003676;GO:0003700	-	KOG1721-FOG: Zn-finger[R]
ENSG00000185033	8.26871	22.6684	1.45495	4.53287e-19	5.29424e-18	up	SEMA4B	semaphorin 4B [Source:HGNC Symbol;Acc:HGNC:10730]	GO:0016020;GO:0016021;GO:0045202;GO:0005886	-	-
ENSG00000225544	2.35297	8.32111	1.82229	4.64677e-06	1.88553e-05	up	AC245452.2	-	-	-	-
ENSG00000163354	0.371278	1.21655	1.71222	0.00526897	0.0132545	up	DCST2	DC-STAMP domain containing 2 [Source:HGNC Symbol;Acc:HGNC:26562]	GO:0016021;GO:0016020	-	KOG3726-Uncharacterized conserved protein[S]
ENSG00000130477	0.339199	1.36255	2.00611	0.000338915	0.00106526	up	UNC13A	unc-13 homolog A [Source:HGNC Symbol;Acc:HGNC:23150]	GO:0098793;GO:0048786;GO:0045202;GO:0044305;GO:0031594;GO:0030424;GO:1902991;GO:1900451;GO:0099525;GO:0060384;GO:0050435;GO:0048172;GO:0035249;GO:0031915;GO:0016188;GO:0016082;GO:0016081;GO:0007528;GO:0001956;GO:0019992;GO:0005886;GO:0035556;GO:0046872;GO:0016020;GO:0005737;GO:0030054;GO:0030154;GO:0007268;GO:0006887;GO:0042734;GO:0043005;GO:0005516;GO:0016079;GO:0043195;GO:0007269;GO:1903861;GO:…	K15293-ko04721 Synaptic vesicle cycle	KOG1011-Neurotransmitter release regulator, UNC-13[TU]
ENSG00000231010	0.072996	0.504969	2.79031	0.0228672	0.0496901	up	AL121672.1	-	-	-	-
ENSG00000157680	0.0001	0.191422	10.9025	0.0123106	0.0286542	up	DGKI	diacylglycerol kinase iota [Source:HGNC Symbol;Acc:HGNC:2855]	GO:0003951;GO:0016301;GO:0008152;GO:0016310;GO:0016740;GO:0005654;GO:0005524;GO:0000166;GO:0004143;GO:0007205;GO:0097060;GO:0060076;GO:0048786;GO:0048471;GO:0043679;GO:0043025;GO:0032045;GO:0014069;GO:0008021;GO:0005829;GO:0005737;GO:1900452;GO:0060079;GO:0051966;GO:0046959;GO:0046579;GO:0043087;GO:0007269;GO:0017016;GO:0005095;GO:0005515;GO:0035556;GO:0046872;GO:0005634;GO:0005886;GO:0043234;GO:…	K00901-ko00561 Glycerolipid metabolism;ko00564 Glycerophospholipid metabolism;ko04070 Phosphatidylinositol signaling system;ko04072 Phospholipase D signaling pathway;ko05231 Choline metabolism in cancer	KOG0782-Predicted diacylglycerol kinase[T]
ENSG00000137693	43.5759	94.2259	1.11259	6.53433e-18	7.08861e-17	up	YAP1	Yes associated protein 1 [Source:HGNC Symbol;Acc:HGNC:16262]	GO:0071149;GO:0003713;GO:0071148;GO:0006461;GO:0033613;GO:0045893;GO:0046982;GO:0005515;GO:0006355;GO:0006351;GO:0005737;GO:0005634;GO:0006974;GO:1903507;GO:0003714;GO:0005829;GO:0005654;GO:0008283;GO:0044212;GO:0006367;GO:0035329;GO:0071480;GO:0050767;GO:0060242;GO:0072091;GO:0016020;GO:0005667;GO:2001237;GO:2000737;GO:1902459;GO:0090263;GO:0072307;GO:0071300;GO:0060828;GO:0060487;GO:0060449;GO:…	K16687-ko04390 Hippo signaling pathway;ko04391 Hippo signaling pathway -fly;ko04392 Hippo signaling pathway - multiple species	KOG0940-Ubiquitin protein ligase RSP5/NEDD4[O]
ENSG00000224888	0.835626	2.94453	1.81711	0.000428782	0.00132562	up	AC138028.2	-	-	-	-
ENSG00000137699	0.0299053	38.256	10.3211	1.28528e-49	4.9041e-48	up	TRIM29	tripartite motif containing 29 [Source:HGNC Symbol;Acc:HGNC:17274]	GO:0005737;GO:1900181;GO:0000122;GO:0002039;GO:0005515;GO:0005622;GO:0046872;GO:0008270;GO:0042802;GO:0098641;GO:0098609;GO:0005913;GO:0006366;GO:0003700	-	-
ENSG00000205221	0.025344	1.52816	5.91401	1.84485e-08	9.68871e-08	up	VIT	vitrin [Source:HGNC Symbol;Acc:HGNC:12697]	GO:0005614;GO:0005578;GO:0030198;GO:0010811;GO:0005539;GO:0005576	-	-
ENSG00000232803	0.428638	1.60232	1.90233	0.000972687	0.00283075	up	SLCO4A1-AS1	SLCO4A1 antisense RNA 1 [Source:HGNC Symbol;Acc:HGNC:40537]	-	-	-
ENSG00000267598	2.37811	18.7308	2.97753	2.70827e-10	1.68193e-09	up	AC011446.2	-	-	-	-
ENSG00000134574	22.5968	56.9219	1.33287	7.77315e-16	7.37334e-15	up	DDB2	damage specific DNA binding protein 2 [Source:HGNC Symbol;Acc:HGNC:2718]	GO:0006281;GO:0003684;GO:0030054;GO:0005654;GO:0005634;GO:0080008;GO:0006290;GO:0005515;GO:0003677;GO:0016567;GO:0006974;GO:0016579;GO:0004842;GO:0009411;GO:0043234;GO:0032403;GO:0051865;GO:0000209;GO:0043687;GO:0035518;GO:0006293;GO:0006295;GO:0006296;GO:0033683;GO:0070911;GO:0000715;GO:0000717;GO:0006294;GO:0006289;GO:0031465;GO:0070914	K10140-ko04120 Ubiquitin mediated proteolysis;ko03420 Nucleotide excision repair;ko04115 p53 signaling pathway;ko05161 Hepatitis B	-
ENSG00000171492	18.2312	42.6304	1.22547	7.17187e-12	5.0435e-11	up	LRRC8D	leucine rich repeat containing 8 family member D [Source:HGNC Symbol;Acc:HGNC:16992]	GO:0005225;GO:0005886;GO:0006811;GO:0005789;GO:0005783;GO:0016021;GO:0016020;GO:0005737;GO:0006810;GO:0005887;GO:0005515;GO:0007165;GO:0055085;GO:0044070;GO:0034702;GO:0098656	-	KOG0619-FOG: Leucine rich repeat[R]
ENSG00000133302	9.49311	45.4019	2.2578	1.55821e-29	3.09332e-28	up	SLF1	SMC5-SMC6 complex localization factor 1 [Source:HGNC Symbol;Acc:HGNC:25408]	GO:0042405;GO:0005813;GO:0005737;GO:0005634;GO:0000786;GO:0006974;GO:0031625;GO:0006281;GO:0005856;GO:0005815;GO:0005515;GO:0032403;GO:0031334;GO:0035861;GO:2000781;GO:0034184;GO:1990166	-	KOG0504-FOG: Ankyrin repeat[R]
ENSG00000225982	0.0001	0.625312	12.6104	2.16508e-05	8.08529e-05	up	AL355482.2	-	-	-	-
ENSG00000138138	21.2198	54.5261	1.36154	1.28069e-08	6.85598e-08	up	ATAD1	ATPase family, AAA domain containing 1 [Source:HGNC Symbol;Acc:HGNC:25903]	GO:0045211;GO:0005739;GO:0051967;GO:0007613;GO:0007612;GO:0002092;GO:0016887;GO:0005886;GO:0016787;GO:0005524;GO:0000166;GO:0016020;GO:0030054;GO:0045202;GO:0005634;GO:0005777;GO:0005778	-	KOG0737-AAA+-type ATPase[O]
ENSG00000138134	7.33152	22.302	1.60499	6.29586e-26	1.06112e-24	up	STAMBPL1	STAM binding protein like 1 [Source:HGNC Symbol;Acc:HGNC:24105]	GO:0006508;GO:0008233;GO:0005515;GO:0016787;GO:0046872;GO:0016020;GO:0008237;GO:0005829;GO:0016579;GO:0061578;GO:0070536	-	KOG2880-SMAD6 interacting protein AMSH, contains JAB/MPN/Mov34 domain[T]
ENSG00000138131	0.861222	5.2421	2.60569	1.74733e-27	3.14495e-26	up	LOXL4	lysyl oxidase like 4 [Source:HGNC Symbol;Acc:HGNC:17171]	GO:0005576;GO:0005515;GO:0055114;GO:0016491;GO:0046872;GO:0016020;GO:0005044;GO:0006898;GO:0005615;GO:0005507;GO:0070062;GO:0016641;GO:0043235	-	-
ENSG00000275494	2.98421	6.25858	1.06849	0.0020671	0.00565614	up	AC133552.6	-	-	-	-
ENSG00000248313	0.113507	1.07942	3.24941	0.0110562	0.025995	up	CYP4F27P	cytochrome P450 family 4 subfamily F member 27, pseudogene [Source:HGNC Symbol;Acc:HGNC:39946]	-	-	-
ENSG00000233327	0.179427	2.50109	3.80109	6.3698e-18	6.91601e-17	up	USP32P2	ubiquitin specific peptidase 32 pseudogene 2 [Source:HGNC Symbol;Acc:HGNC:30751]	-	-	-
ENSG00000265519	0.0001	5.96836	15.865	2.63682e-09	1.50161e-08	up	AC015922.3	-	-	-	-
ENSG00000119986	19.3714	178.182	3.20135	2.30959e-59	1.1282e-57	up	AVPI1	arginine vasopressin induced 1 [Source:HGNC Symbol;Acc:HGNC:30898]	GO:0000187;GO:0005515;GO:0007049	-	-
ENSG00000072274	138.884	534.445	1.94417	2.61525e-40	7.55484e-39	up	TFRC	transferrin receptor [Source:HGNC Symbol;Acc:HGNC:11763]	GO:0005886;GO:0006879;GO:0006898;GO:0004998;GO:0033572;GO:1990712;GO:0070062;GO:0055037;GO:0048471;GO:0016020;GO:0010008;GO:0009986;GO:0009897;GO:0005905;GO:0005768;GO:0045780;GO:0030316;GO:0001948;GO:0042470;GO:0005576;GO:0005515;GO:0016021;GO:0003723;GO:0005615;GO:0042802;GO:0030890;GO:0046718;GO:0006897;GO:0061024;GO:0072562;GO:0042102;GO:0005887;GO:0016032;GO:0042803;GO:1903561;GO:0031410;GO:…	K06503-ko04066 HIF-1 signaling pathway;ko04144 Endocytosis;ko04145 Phagosome;ko04640 Hematopoietic cell lineage	KOG2195-Transferrin receptor and related proteins containing the protease-associated (PA) domain[OPR]
ENSG00000170955	0.0001	37.8471	18.5298	1.11548e-23	1.67093e-22	up	CAVIN3	caveolae associated protein 3 [Source:HGNC Symbol;Acc:HGNC:9400]	GO:0005737;GO:1901003;GO:0070374;GO:0051898;GO:0032922;GO:0030866;GO:0005080;GO:0048511;GO:0005515;GO:0005901;GO:0043234	-	-
ENSG00000234427	0.0001	0.45624	12.1556	0.0144847	0.0331119	up	AL022724.1	-	-	-	-
ENSG00000224361	0.0001	6.45006	15.977	7.74783e-12	5.43651e-11	up	AC011239.1	-	-	-	-
ENSG00000131378	8.16362	21.6445	1.40672	1.32721e-21	1.79001e-20	up	RFTN1	raftlin, lipid raft linker 1 [Source:HGNC Symbol;Acc:HGNC:30278]	GO:1903044;GO:0050852;GO:0032620;GO:0032596;GO:0002457;GO:0005886;GO:0016020;GO:0045121;GO:0070062;GO:0043234;GO:0005737;GO:0050853;GO:0043330;GO:0003725;GO:0005768;GO:0001765;GO:0040007;GO:0033227;GO:0034138	-	-
ENSG00000131370	19.8187	110.786	2.48285	7.44387e-29	1.43303e-27	up	SH3BP5	SH3 domain binding protein 5 [Source:HGNC Symbol;Acc:HGNC:10827]	GO:0005739;GO:0006469;GO:0005515;GO:0035556;GO:0017124;GO:0005737;GO:0007165;GO:0004860;GO:0061099;GO:0005622	-	KOG2008-BTK-associated SH3-domain binding protein SAB[T]
ENSG00000280832	2.16109	9.02113	2.06155	6.29384e-24	9.54009e-23	up	GSEC	G-quadruplex forming sequence containing lncRNA [Source:HGNC Symbol;Acc:HGNC:48645]	-	-	-
ENSG00000166548	4.18855	24.7411	2.56239	8.21619e-34	1.92899e-32	up	TK2	thymidine kinase 2, mitochondrial [Source:HGNC Symbol;Acc:HGNC:11831]	GO:0005739;GO:0006139;GO:0016310;GO:0016301;GO:0016740;GO:0005524;GO:0000166;GO:0019206;GO:0009165;GO:0005759;GO:0009157;GO:0004797;GO:0071897;GO:0043097;GO:0046104;GO:0046092;GO:0004137	K00857-ko00240 Pyrimidine metabolism;ko00983 Drug metabolism - other enzymes	KOG4235-Mitochondrial thymidine kinase 2/deoxyguanosine kinase[F]
ENSG00000162645	0.0488117	2.40025	5.61982	1.44855e-18	1.63484e-17	up	GBP2	guanylate binding protein 2 [Source:HGNC Symbol;Acc:HGNC:4183]	GO:0003924;GO:0005515;GO:0015629;GO:0005525;GO:0005794;GO:0016787;GO:0005654;GO:0005829;GO:0000166;GO:0016020;GO:0005737;GO:0000139;GO:0048471;GO:0006955;GO:0060333;GO:0060337	-	KOG2037-Guanylate-binding protein[R]
ENSG00000162641	0.0001	0.415181	12.0195	0.00527038	0.0132567	up	AKNAD1	AKNA domain containing 1 [Source:HGNC Symbol;Acc:HGNC:28398]	-	-	-
ENSG00000168497	0.0001	1.22799	13.584	3.96335e-12	2.85177e-11	up	CAVIN2	caveolae associated protein 2 [Source:HGNC Symbol;Acc:HGNC:10690]	GO:0005515;GO:0005829;GO:0016020;GO:0005737;GO:0005901;GO:0045121;GO:0008289;GO:0001786;GO:0005543;GO:0005080	-	-
ENSG00000168490	0.0390153	26.3982	9.40218	1.29807e-48	4.80872e-47	up	PHYHIP	phytanoyl-CoA 2-hydroxylase interacting protein [Source:HGNC Symbol;Acc:HGNC:16865]	-	-	-
ENSG00000108515	7.5605	211.005	4.80265	1.61668e-199	8.57178e-197	up	ENO3	enolase 3 [Source:HGNC Symbol;Acc:HGNC:3354]	GO:0006096;GO:0000287;GO:0004634;GO:0000015;GO:0021762;GO:0016020;GO:0043403;GO:0042493;GO:0007568;GO:0046982;GO:0042803;GO:0005886;GO:0016829;GO:0046872;GO:0005829;GO:0005737;GO:0005615;GO:0070062;GO:0006094;GO:0061621	K01689-ko01200 Carbon metabolism;ko01230 Biosynthesis of amino acids;ko00010 Glycolysis / Gluconeogenesis;ko00680 Methane metabolism;ko03018 RNA degradation;ko04066 HIF-1 signaling pathway	KOG2670-Enolase[G]
ENSG00000260266	0.0149713	1.66737	6.79923	3.2108e-07	1.48951e-06	up	AC090826.1	-	-	-	-
ENSG00000277027	0.612652	9.2382	3.91447	5.90342e-05	0.000208091	up	RMRP	RNA component of mitochondrial RNA processing endoribonuclease [Source:HGNC Symbol;Acc:HGNC:10031]	-	-	-
ENSG00000011590	0.0416163	0.548559	3.72043	0.00422956	0.0108686	up	ZBTB32	zinc finger and BTB domain containing 32 [Source:HGNC Symbol;Acc:HGNC:16763]	GO:0005515;GO:0008270;GO:0006355;GO:0006351;GO:0003677;GO:0046872;GO:0005634;GO:0003676;GO:0005654;GO:0036297;GO:0003714;GO:0006366;GO:0000122;GO:0042769	-	KOG1721-FOG: Zn-finger[R]
ENSG00000101335	0.0217343	61.2911	11.4615	1.01515e-44	3.32504e-43	up	MYL9	myosin light chain 9 [Source:HGNC Symbol;Acc:HGNC:15754]	GO:0030018;GO:0016460;GO:0001725;GO:0032036;GO:0016459;GO:0005509;GO:0046872;GO:0005829;GO:0070527;GO:0006936;GO:0008307;GO:0006937;GO:0005859	K12755-ko04024 cAMP signaling pathway;ko04022 cGMP - PKG signaling pathway;ko04810 Regulation of actin cytoskeleton;ko04510 Focal adhesion;ko04530 Tight junction;ko04670 Leukocyte transendothelial migration;ko04921 Oxytocin signaling pathway;ko04270 Vascular smooth muscle contraction	KOG0031-Myosin regulatory light chain, EF-Hand protein superfamily[Z]
ENSG00000180229	9.74755	27.031	1.4715	1.25356e-47	4.47449e-46	up	HERC2P3	hect domain and RLD 2 pseudogene 3 [Source:HGNC Symbol;Acc:HGNC:4871]	-	-	-
ENSG00000175426	0.0174743	6.66105	8.57437	5.80538e-35	1.43027e-33	up	PCSK1	proprotein convertase subtilisin/kexin type 1 [Source:HGNC Symbol;Acc:HGNC:8743]	GO:0005615;GO:0043043;GO:0016486;GO:0016485;GO:0004252;GO:0004175;GO:0006508;GO:0008233;GO:0016787;GO:0008236;GO:0031410;GO:0007267;GO:0034774;GO:0030133;GO:0008152	-	KOG3525-Subtilisin-like proprotein convertase[O]
ENSG00000235863	0.894471	2.12228	1.24651	8.32232e-06	3.27716e-05	up	B3GALT4	beta-1,3-galactosyltransferase 4 [Source:HGNC Symbol;Acc:HGNC:919]	GO:0005794;GO:0006486;GO:0016757;GO:0016740;GO:0016020;GO:0016021;GO:0000139;GO:0008378;GO:0008499;GO:0047915	K00715-ko00514 Other types of O-glycan biosynthesis;ko00604 Glycosphingolipid biosynthesis - ganglio series	KOG2287-Galactosyltransferases[G]
ENSG00000164050	7.37942	37.2553	2.33587	4.1099e-47	1.4348e-45	up	PLXNB1	plexin B1 [Source:HGNC Symbol;Acc:HGNC:9103]	GO:0005576;GO:0005515;GO:0005886;GO:0007165;GO:0005622;GO:0016020;GO:0016021;GO:0017154;GO:0071526;GO:0005887;GO:0043547;GO:0048812;GO:0005096;GO:0043087;GO:0008360;GO:0004872;GO:0004888;GO:0016477;GO:0035556;GO:0007162;GO:0002116;GO:0050772;GO:0030215;GO:0032794;GO:0014068;GO:0033689;GO:0043931;GO:0048675;GO:0051493;GO:1900220	K06821-ko04360 Axon guidance	KOG3610-Plexins (functional semaphorin receptors)[T]
ENSG00000169891	0.506819	2.2483	2.14929	2.49895e-15	2.28853e-14	up	REPS2	RALBP1 associated Eps domain containing 2 [Source:HGNC Symbol;Acc:HGNC:9963]	GO:0005515;GO:0005509;GO:0046872;GO:0005737;GO:0005829;GO:0061024;GO:0006461;GO:0007173	-	KOG1955-Ral-GTPase effector RALBP1[U]
ENSG00000166979	1.1962	23.0183	4.26625	1.62104e-82	1.3097e-80	up	EVA1C	eva-1 homolog C [Source:HGNC Symbol;Acc:HGNC:13239]	GO:0030246;GO:0016021;GO:0016020	-	KOG4729-Galactoside-binding lectin[R]
ENSG00000092295	1.31435	6.38295	2.27987	5.15337e-19	5.99421e-18	up	TGM1	transglutaminase 1 [Source:HGNC Symbol;Acc:HGNC:11777]	GO:0003810;GO:0018149;GO:0016746;GO:0016740;GO:0046872;GO:0016020;GO:0005886;GO:0005515;GO:0031424;GO:0005829;GO:0070062;GO:0006464;GO:0030216;GO:0045787;GO:0031224;GO:0010838;GO:0070268;GO:0001533;GO:0043163	-	-
ENSG00000278603	5.69363	24.8094	2.12347	0.0012413	0.00354239	up	AC245033.3	-	-	-	-
ENSG00000130844	1.61149	7.93377	2.29961	0.000499384	0.00152756	up	ZNF331	zinc finger protein 331 [Source:HGNC Symbol;Acc:HGNC:15489]	GO:0008270;GO:0005622;GO:0006355;GO:0006351;GO:0003677;GO:0046872;GO:0005634;GO:0003676	-	KOG1721-FOG: Zn-finger[R]
ENSG00000167889	3.39804	22.8964	2.75234	3.96756e-44	1.27978e-42	up	MGAT5B	mannosyl (alpha-1,6-)-glycoprotein beta-1,6-N-acetyl-glucosaminyltransferase, isozyme B [Source:HGNC Symbol;Acc:HGNC:24140]	GO:0005515;GO:0005794;GO:0016757;GO:0016740;GO:0046872;GO:0016021;GO:0016020;GO:0000139;GO:0006487;GO:0030144;GO:0006486	K09661-ko00510 N-Glycan biosynthesis;ko00514 Other types of O-glycan biosynthesis	-
ENSG00000080573	0.0001	0.978013	13.2556	4.71114e-14	3.91314e-13	up	COL5A3	collagen type V alpha 3 chain [Source:HGNC Symbol;Acc:HGNC:14864]	GO:0031012;GO:0005588;GO:0007160;GO:0043394;GO:0008201;GO:0005581;GO:0005576;GO:0005578;GO:0005201;GO:0070062;GO:0030574;GO:0030198;GO:0005788;GO:0030199;GO:0005518;GO:0043588	K19721-ko04974 Protein digestion and absorption	KOG3544-Collagens (type IV and type XIII), and related proteins[W]
ENSG00000167880	0.007546	4.86408	9.33224	2.91124e-25	4.74335e-24	up	EVPL	envoplakin [Source:HGNC Symbol;Acc:HGNC:3503]	GO:0005856;GO:0005198;GO:0008544;GO:0019215;GO:0001533;GO:0045111;GO:0005829;GO:0005737;GO:0030054;GO:0031424;GO:0045296;GO:0070062;GO:0030674;GO:0030216;GO:0070268;GO:0030057;GO:0018149	-	-
ENSG00000049323	18.348	41.7586	1.18645	2.21407e-24	3.43377e-23	up	LTBP1	latent transforming growth factor beta binding protein 1 [Source:HGNC Symbol;Acc:HGNC:6714]	GO:0005615;GO:0005578;GO:0060976;GO:0035904;GO:0003281;GO:0005576;GO:0005509;GO:0005515;GO:0044267;GO:0031012;GO:0019838;GO:0005788;GO:0043687;GO:0035583;GO:0001527;GO:0050431;GO:0005024;GO:0050436;GO:0007178;GO:0043234	K19559-ko04350 TGF-beta signaling pathway	KOG1217-Fibrillins and related proteins containing Ca2+-binding EGF-like domains[T]
ENSG00000154764	0.0001	0.139198	10.4429	0.000170553	0.00056225	up	WNT7A	Wnt family member 7A [Source:HGNC Symbol;Acc:HGNC:12786]	GO:0009986;GO:0005578;GO:2000463;GO:0090263;GO:0061038;GO:0060997;GO:0060173;GO:0060070;GO:0060066;GO:0060065;GO:0051965;GO:0051216;GO:0050808;GO:0050770;GO:0048103;GO:0046330;GO:0045893;GO:0043627;GO:0043066;GO:0042127;GO:0042060;GO:0035567;GO:0035116;GO:0035115;GO:0035019;GO:0032355;GO:0031133;GO:0030326;GO:0030010;GO:0022009;GO:0021707;GO:0016055;GO:0014834;GO:0014719;GO:0010628;GO:0010595;GO:…	K00572-ko04310 Wnt signaling pathway;ko04390 Hippo signaling pathway;ko04150 mTOR signaling pathway;ko04550 Signaling pathways regulating pluripotency of stem cells;ko04916 Melanogenesis;ko05200 Pathways in cancer;ko05205 Proteoglycans in cancer;ko05217 Basal cell carcinoma;ko05224 Breast cancer;ko05166 HTLV-I infection	KOG3913-Wnt family of developmental regulators[T]
ENSG00000141968	5.14927	12.3376	1.26062	1.3363e-13	1.07318e-12	up	VAV1	vav guanine nucleotide exchange factor 1 [Source:HGNC Symbol;Acc:HGNC:12657]	GO:0043547;GO:0035023;GO:0005089;GO:0035556;GO:0005622;GO:0046872;GO:0007264;GO:0005085;GO:0005911;GO:0072593;GO:0045954;GO:0045785;GO:0043087;GO:0042110;GO:0030593;GO:0030217;GO:0007229;GO:0007186;GO:0006955;GO:0006909;GO:0030676;GO:0001784;GO:0005515;GO:0006355;GO:0038095;GO:0038096;GO:0005886;GO:0046854;GO:0005829;GO:0051056;GO:0030168;GO:0003700;GO:0046934;GO:0014066;GO:0048015;GO:0048010;GO:…	K05730-ko04024 cAMP signaling pathway;ko04810 Regulation of actin cytoskeleton;ko04510 Focal adhesion;ko04650 Natural killer cell mediated cytotoxicity;ko04660 T cell receptor signaling pathway;ko04662 B cell receptor signaling pathway;ko04664 Fc epsilon RI signaling pathway;ko04666 Fc gamma R-mediated phagocytosis;ko04670 Leukocyte transendothelial migration;ko04062 Chemokine signaling pathway	KOG2996-Rho guanine nucleotide exchange factor VAV3[T]
ENSG00000135525	14.6384	56.4643	1.94758	1.42973e-66	8.1402e-65	up	MAP7	microtubule associated protein 7 [Source:HGNC Symbol;Acc:HGNC:6869]	GO:0015630;GO:0005886;GO:0005829;GO:0016020;GO:0005737;GO:0048471;GO:0005856;GO:0005874;GO:0000226;GO:0016323;GO:0005515;GO:0005875;GO:0005198;GO:0005102;GO:0072659;GO:0007163;GO:0006970	-	-
ENSG00000188219	0.0406923	0.430564	3.4034	6.69248e-06	2.66672e-05	up	POTEE	POTE ankyrin domain family member E [Source:HGNC Symbol;Acc:HGNC:33895]	GO:0005615;GO:0003674;GO:0070062;GO:0001895;GO:0072562;GO:0021762	-	KOG0676-Actin and related proteins[Z]
ENSG00000238271	0.0849437	1.98485	4.54638	0.000214213	0.00069555	up	IFNWP19	interferon omega 1 pseudogene 19 [Source:HGNC Symbol;Acc:HGNC:5451]	-	-	-
ENSG00000238273	0.122824	4.93463	5.32828	1.92525e-05	7.24561e-05	up	AC108058.1	-	-	-	-
ENSG00000275121	0.312759	6.62942	4.40576	0.0162409	0.0366916	up	AC211486.4	-	-	-	-
ENSG00000076706	33.3025	193.58	2.53922	4.44496e-88	4.0115e-86	up	MCAM	melanoma cell adhesion molecule [Source:HGNC Symbol;Acc:HGNC:6934]	GO:0005634;GO:0005615;GO:0030335;GO:0007155;GO:0016021;GO:0016020;GO:0005925;GO:0005886;GO:0009653;GO:0009897;GO:0003094;GO:0001525;GO:0061042	-	-
ENSG00000271449	0.0001	2.74689	14.7455	1.12136e-10	7.18312e-10	up	CT45A2	cancer/testis antigen family 45 member A2 [Source:HGNC Symbol;Acc:HGNC:28400]	-	-	-
ENSG00000073060	103.891	216.417	1.05875	1.40409e-15	1.31086e-14	up	SCARB1	scavenger receptor class B member 1 [Source:HGNC Symbol;Acc:HGNC:1664]	GO:0034384;GO:0005515;GO:0005886;GO:0005765;GO:0016020;GO:0043231;GO:0016021;GO:0005901;GO:0006898;GO:0046718;GO:0070062;GO:0016032;GO:0009986;GO:0005215;GO:0001530;GO:0030666;GO:0015914;GO:0051000;GO:0010595;GO:0001618;GO:0033344;GO:0042632;GO:0031663;GO:0034375;GO:0043691;GO:0034185;GO:0034186;GO:0030169;GO:0010867;GO:0010899;GO:0034383;GO:0070508;GO:0042060;GO:0070328;GO:0010886;GO:0044406;GO:…	K13885-ko04145 Phagosome;ko04913 Ovarian Steroidogenesis;ko04925 Aldosterone synthesis and secretion;ko04976 Bile secretion;ko04975 Fat digestion and absorption;ko04977 Vitamin digestion and absorption;ko05160 Hepatitis C	KOG3776-Plasma membrane glycoprotein CD36 and related membrane receptors[T]
ENSG00000150457	5.60591	16.7561	1.57966	2.80791e-27	5.00078e-26	up	LATS2	large tumor suppressor kinase 2 [Source:HGNC Symbol;Acc:HGNC:6515]	GO:0000922;GO:0090090;GO:0046620;GO:0035329;GO:0034613;GO:0030216;GO:0006468;GO:0001828;GO:0001827;GO:0000082;GO:0005515;GO:0051301;GO:0016310;GO:0016301;GO:0016740;GO:0005829;GO:0005524;GO:0004674;GO:0000166;GO:0004672;GO:0046872;GO:0005737;GO:0005634;GO:0007049;GO:0005815;GO:0005856;GO:0018105;GO:0045736;GO:0035556;GO:0009755;GO:0043065	K08791-ko04390 Hippo signaling pathway;ko04391 Hippo signaling pathway -fly;ko04392 Hippo signaling pathway - multiple species;ko04214 Apoptosis - fly	KOG0605-NDR and related serine/threonine kinases[R]
ENSG00000110436	0.0242963	0.235319	3.27581	6.0953e-08	3.04466e-07	up	SLC1A2	solute carrier family 1 member 2 [Source:HGNC Symbol;Acc:HGNC:10940]	GO:0030673;GO:0030424;GO:0005886;GO:0098656;GO:0089711;GO:0046326;GO:0043200;GO:0042493;GO:0035264;GO:0031668;GO:0030534;GO:0021537;GO:0015813;GO:0010259;GO:0009611;GO:0009416;GO:0007632;GO:0007399;GO:0015501;GO:0008509;GO:0005313;GO:0005515;GO:0015293;GO:0016021;GO:0016020;GO:0006810;GO:0009986;GO:0005314;GO:0015171;GO:0006811;GO:0014047;GO:0007268;GO:0051938;GO:0070779;GO:0055085	K05613-ko04724 Glutamatergic synapse;ko05014 Amyotrophic lateral sclerosis (ALS)	KOG3787-Glutamate/aspartate and neutral amino acid transporters[E]
ENSG00000213412	0.05041	4.03771	6.32368	2.03673e-08	1.06634e-07	up	HNRNPA1P33	heterogeneous nuclear ribonucleoprotein A1 pseudogene 33 [Source:HGNC Symbol;Acc:HGNC:44990]	-	-	-
ENSG00000261706	0.0785653	5.72467	6.18715	2.06211e-14	1.76169e-13	up	AP001505.1	-	-	-	-
ENSG00000271646	0.78977	2.11757	1.4229	1.34663e-05	5.17855e-05	up	AC099343.3	-	-	-	-
ENSG00000107968	6.19665	28.1577	2.18397	8.39255e-43	2.62074e-41	up	MAP3K8	mitogen-activated protein kinase kinase kinase 8 [Source:HGNC Symbol;Acc:HGNC:6860]	GO:0005515;GO:0007165;GO:0016310;GO:0016301;GO:0000287;GO:0016740;GO:0005829;GO:0006468;GO:0005524;GO:0004674;GO:0000166;GO:0004672;GO:0046872;GO:0005737;GO:0007049;GO:0002376;GO:0000186;GO:0004709;GO:0004702;GO:0051403;GO:0031295	K04415-ko04010 MAPK signaling pathway;ko04668 TNF signaling pathway;ko04620 Toll-like receptor signaling pathway;ko04660 T cell receptor signaling pathway	KOG0201-Serine/threonine protein kinase[T]
ENSG00000197405	0.90893	20.3703	4.48615	5.35544e-82	4.28604e-80	up	C5AR1	complement C5a receptor 1 [Source:HGNC Symbol;Acc:HGNC:1338]	GO:0009986;GO:0005886;GO:0090023;GO:0050830;GO:0045766;GO:0043524;GO:0032496;GO:0032494;GO:0031100;GO:0030593;GO:0021534;GO:0010759;GO:0010575;GO:0007204;GO:0006954;GO:0006915;GO:0002430;GO:0004878;GO:0001856;GO:0007165;GO:0004871;GO:0007186;GO:0004930;GO:0016021;GO:0016020;GO:0006935;GO:0031410;GO:0060326;GO:0016323;GO:0004875;GO:0005887;GO:0043312;GO:0006955;GO:0070374;GO:0030667;GO:0050679;GO:…	K04010-ko04080 Neuroactive ligand-receptor interaction;ko04610 Complement and coagulation cascades;ko05150 Staphylococcus aureus infection	-
ENSG00000259024	0.765155	11.6221	3.92498	2.15525e-07	1.0167e-06	up	TVP23C-CDRT4	TVP23C-CDRT4 readthrough [Source:HGNC Symbol;Acc:HGNC:42961]	GO:0016021;GO:0016020	-	-
ENSG00000225932	0.0001	0.805387	12.9755	2.29193e-09	1.31225e-08	up	CTAGE4	CTAGE family member 4 [Source:HGNC Symbol;Acc:HGNC:24772]	GO:0016021;GO:0016020;GO:0008150;GO:0005575	-	-
ENSG00000258779	0.0001	2.90806	14.8278	2.70011e-11	1.81505e-10	up	LINC01568	long intergenic non-protein coding RNA 1568 [Source:HGNC Symbol;Acc:HGNC:51371]	-	-	-
ENSG00000206075	0.0001	0.208997	11.0293	0.000328909	0.00103688	up	SERPINB5	serpin family B member 5 [Source:HGNC Symbol;Acc:HGNC:8949]	GO:0010951;GO:0004867;GO:0005615;GO:0005576;GO:0005515;GO:0005737;GO:0070062;GO:0006928;GO:0060512;GO:0050678;GO:0030198;GO:0002009	K10139-ko04115 p53 signaling pathway;ko05206 MicroRNAs in cancer	KOG2392-Serpin[V]
ENSG00000251562	8.3994	49.4212	2.55677	3.5225e-45	1.1734e-43	up	MALAT1	metastasis associated lung adenocarcinoma transcript 1 (non-protein coding) [Source:HGNC Symbol;Acc:HGNC:29665]	-	-	-
ENSG00000104081	5.31052	17.4425	1.71568	6.10154e-07	2.74208e-06	up	BMF	Bcl2 modifying factor [Source:HGNC Symbol;Acc:HGNC:24132]	GO:0010507;GO:0034644;GO:0005515;GO:0006915;GO:0016459;GO:0005886;GO:0005829;GO:0032464;GO:0090200;GO:0005741;GO:0043065;GO:1900740;GO:0001844;GO:2001244;GO:0043276;GO:0001669	K17460-ko05206 MicroRNAs in cancer	-
ENSG00000231327	2.42558	6.05373	1.31949	2.50074e-05	9.26402e-05	up	LINC01816	long intergenic non-protein coding RNA 1816 [Source:HGNC Symbol;Acc:HGNC:52621]	-	-	-
ENSG00000120129	58.9278	609.996	3.37178	6.62942e-166	2.24958e-163	up	DUSP1	dual specificity phosphatase 1 [Source:HGNC Symbol;Acc:HGNC:3064]	GO:0005634;GO:2000279;GO:0070373;GO:0051592;GO:0051591;GO:0051384;GO:0043066;GO:0043065;GO:0042542;GO:0035556;GO:0033574;GO:0032870;GO:0032526;GO:0032355;GO:0010033;GO:0009416;GO:0006470;GO:0019838;GO:0008330;GO:0017017;GO:0005515;GO:0004721;GO:0016311;GO:0016791;GO:0008138;GO:0004725;GO:0016787;GO:0005737;GO:0007049;GO:0035335;GO:0006979;GO:0042981;GO:0035970;GO:0043407;GO:0043409;GO:0004726;GO:…	-	KOG1716-Dual specificity phosphatase[V]
ENSG00000197142	0.114133	2.30243	4.33436	7.48174e-17	7.58606e-16	up	ACSL5	acyl-CoA synthetase long-chain family member 5 [Source:HGNC Symbol;Acc:HGNC:16526]	GO:0016874;GO:0005739;GO:0006631;GO:0008152;GO:0006629;GO:0003824;GO:0005789;GO:0005783;GO:0005730;GO:0005634;GO:0005524;GO:0000166;GO:0016021;GO:0016020;GO:0005741;GO:0001676;GO:0035338;GO:0004467;GO:0102391;GO:0005743	K01897-ko01212 Fatty acid metabolism;ko00061 Fatty acid biosynthesis;ko00071 Fatty acid degradation;ko04146 Peroxisome;ko02024 Quorum sensing;ko04920 Adipocytokine signaling pathway;ko03320 PPAR signaling pathway	KOG1256-Long-chain acyl-CoA synthetases (AMP-forming)[I]
ENSG00000179178	0.0001	0.257854	11.3323	0.00128202	0.00364918	up	TMEM125	transmembrane protein 125 [Source:HGNC Symbol;Acc:HGNC:28275]	GO:0016021;GO:0016020;GO:0003674;GO:0008150;GO:0005575	-	-
ENSG00000253540	1.40054	3.62198	1.37079	0.00131174	0.00372587	up	FAM86HP	family with sequence similarity 86 member H, pseudogene [Source:HGNC Symbol;Acc:HGNC:42359]	-	-	-
ENSG00000182492	0.107207	1.55516	3.85859	2.28258e-08	1.1887e-07	up	BGN	biglycan [Source:HGNC Symbol;Acc:HGNC:1044]	GO:0042383;GO:0005622;GO:0005615;GO:0005578;GO:0019800;GO:0001974;GO:0050840;GO:0005539;GO:0005576;GO:0005737;GO:0008150;GO:0070062;GO:0004860;GO:0006469;GO:0019221;GO:0046426;GO:0031012;GO:0043202;GO:0030198;GO:0030203;GO:0005796;GO:0030206;GO:0030207;GO:0030208;GO:0005201;GO:0009986;GO:0030133	-	KOG0619-FOG: Leucine rich repeat[R]
ENSG00000178773	16.9453	55.4875	1.71128	6.96215e-13	5.30499e-12	up	CPNE7	copine 7 [Source:HGNC Symbol;Acc:HGNC:2320]	GO:0005515;GO:0005886;GO:0016020;GO:0005737;GO:0005634;GO:0070062;GO:0005215;GO:0006629;GO:0071277;GO:0046474;GO:0006810	-	KOG1327-Copine[T]
ENSG00000129422	14.2706	62.2365	2.12471	9.69561e-49	3.61808e-47	up	MTUS1	microtubule associated scaffold protein 1 [Source:HGNC Symbol;Acc:HGNC:29789]	GO:0015630;GO:0005886;GO:0005739;GO:0005794;GO:0005730;GO:0016020;GO:0005737;GO:0005634;GO:0005615;GO:0005856;GO:0005874;GO:0005815;GO:0005819	-	-
ENSG00000272482	0.276611	5.02127	4.18212	1.42442e-06	6.14738e-06	up	AC254633.1	-	-	-	-
ENSG00000173641	0.044674	16.6322	8.54033	1.68885e-45	5.65544e-44	up	HSPB7	heat shock protein family B (small) member 7 [Source:HGNC Symbol;Acc:HGNC:5249]	GO:0016235;GO:0005654;GO:0015629;GO:0005739;GO:0031005;GO:0005515;GO:0005737;GO:0005634;GO:0006986;GO:0015030;GO:0008022;GO:0008016	-	KOG3591-Alpha crystallins[O]
ENSG00000122194	0.0001	0.825825	13.0116	1.98091e-09	1.14059e-08	up	PLG	plasminogen [Source:HGNC Symbol;Acc:HGNC:9071]	GO:0019904;GO:0005102;GO:0044218;GO:0052213;GO:0052182;GO:0051702;GO:0042730;GO:1990405;GO:1904854;GO:0051087;GO:0019900;GO:0019899;GO:0004175;GO:0005615;GO:0006508;GO:0004252;GO:0005515;GO:0005576;GO:0008233;GO:0016787;GO:0008236;GO:0005886;GO:0070062;GO:0044267;GO:0072562;GO:0009986;GO:0002576;GO:0007596;GO:0007599;GO:0031093;GO:0008285;GO:0022617;GO:0010812;GO:0034185;GO:0051918;GO:0048771;GO:…	K01315-ko04080 Neuroactive ligand-receptor interaction;ko04610 Complement and coagulation cascades;ko05150 Staphylococcus aureus infection;ko05164 Influenza A	-
ENSG00000185467	0.0001	0.514124	12.3279	5.28351e-06	2.12761e-05	up	KPNA7	karyopherin subunit alpha 7 [Source:HGNC Symbol;Acc:HGNC:21839]	GO:0005515;GO:0015031;GO:0008565;GO:0005737;GO:0005634;GO:0006810;GO:0006606;GO:0005829;GO:0075733;GO:0005654;GO:0008139;GO:0006607;GO:0019054;GO:0005643	-	KOG0166-Karyopherin (importin) alpha[U]
ENSG00000224516	0.0001	4.63794	15.5012	3.36523e-09	1.90196e-08	up	AC068134.1	-	-	-	-
ENSG00000137502	6.29068	13.6937	1.12222	2.22875e-09	1.27723e-08	up	RAB30	RAB30, member RAS oncogene family [Source:HGNC Symbol;Acc:HGNC:9770]	GO:0003924;GO:0005525;GO:0005794;GO:0000166;GO:0043231;GO:0016020;GO:0005737;GO:0005802;GO:0000139;GO:0031985;GO:0007030;GO:0005801;GO:0005795	-	KOG0095-GTPase Rab30, small G protein superfamily[U]
ENSG00000277942	0.227084	12.632	5.79772	0.000129892	0.000437326	up	MIR8075	microRNA 8075 [Source:HGNC Symbol;Acc:HGNC:50172]	-	-	-
ENSG00000265660	2.21045	25.6592	3.53706	1.37903e-06	5.96164e-06	up	MIR4664	microRNA 4664 [Source:HGNC Symbol;Acc:HGNC:41777]	-	-	-
ENSG00000265666	1.07771	4.26191	1.98353	1.15729e-09	6.79736e-09	up	RARA-AS1	RARA antisense RNA 1 [Source:HGNC Symbol;Acc:HGNC:49577]	-	-	-
ENSG00000103335	58.5799	344.552	2.55624	1.81815e-46	6.24452e-45	up	PIEZO1	piezo type mechanosensitive ion channel component 1 [Source:HGNC Symbol;Acc:HGNC:28993]	GO:0034220;GO:0016021;GO:0008381;GO:0005886;GO:0006811;GO:0005789;GO:0005783;GO:0098655;GO:0016020;GO:0006810;GO:0042995;GO:0033634;GO:0033116;GO:0042391;GO:0005261;GO:0031258;GO:0006812;GO:0050982;GO:0033625;GO:0071260	-	KOG1893-Uncharacterized conserved protein[S]
ENSG00000142178	3.18352	153.049	5.58722	0	0	up	SIK1	salt inducible kinase 1 [Source:HGNC Symbol;Acc:HGNC:11142]	GO:0048511;GO:0005515;GO:0035556;GO:0016310;GO:0016301;GO:0000287;GO:0016740;GO:0006468;GO:0005524;GO:0004674;GO:0000166;GO:0004672;GO:0046872;GO:0005737;GO:0005634;GO:0007275;GO:0007049;GO:0030154;GO:0032870;GO:0045721;GO:0007346;GO:0046777;GO:0019901;GO:0071889;GO:0002028;GO:0043153;GO:0045595;GO:0008140;GO:0010830;GO:0010868;GO:0032792;GO:0055007;GO:2000210	K19008-ko04922 Glucagon signaling pathway	KOG0586-Serine/threonine protein kinase[R]
ENSG00000105974	9.98166	33.6221	1.75206	1.18899e-23	1.77581e-22	up	CAV1	caveolin 1 [Source:HGNC Symbol;Acc:HGNC:1527]	GO:0048471;GO:0045121;GO:0043234;GO:0016021;GO:0016020;GO:0005938;GO:0005929;GO:0005925;GO:0005901;GO:0005887;GO:0005886;GO:0005794;GO:0005783;GO:0002080;GO:2000811;GO:1903598;GO:1901844;GO:1900085;GO:0098911;GO:0090090;GO:0086098;GO:0086091;GO:0071560;GO:0071375;GO:0070836;GO:0061099;GO:0060546;GO:0060056;GO:0055074;GO:0052547;GO:0051899;GO:0051592;GO:0051260;GO:0051259;GO:0051001;GO:0046426;GO:…	K06278-ko04144 Endocytosis;ko04510 Focal adhesion;ko05205 Proteoglycans in cancer;ko05416 Viral myocarditis;ko05100 Bacterial invasion of epithelial cells	-
ENSG00000064666	29.9719	113.195	1.91713	1.52394e-14	1.3174e-13	up	CNN2	calponin 2 [Source:HGNC Symbol;Acc:HGNC:2156]	GO:0005856;GO:0003779;GO:0016020;GO:0005925;GO:0005576;GO:0007010;GO:0005516;GO:0031032;GO:0045296;GO:0070062;GO:0043312;GO:0035580;GO:1904724;GO:0005911;GO:0001725;GO:0032970;GO:0071260;GO:0050765;GO:0042127;GO:0042060;GO:0030336;GO:0030097;GO:0010628	-	KOG2046-Calponin[Z]
ENSG00000065534	7.52646	80.3038	3.41543	1.22651e-128	2.15274e-126	up	MYLK	myosin light chain kinase [Source:HGNC Symbol;Acc:HGNC:7590]	GO:0005515;GO:0003779;GO:0016310;GO:0016301;GO:0016740;GO:0006468;GO:0005524;GO:0004674;GO:0000166;GO:0004672;GO:0046872;GO:0005737;GO:0005856;GO:0042995;GO:0005516;GO:0005829;GO:0030027;GO:0070062;GO:0030335;GO:0032154;GO:0051928;GO:0006936;GO:0001725;GO:0006939;GO:0090303;GO:0032060;GO:0004687;GO:0014820;GO:0060414;GO:0071476	K00907-ko04020 Calcium signaling pathway;ko04022 cGMP - PKG signaling pathway;ko04810 Regulation of actin cytoskeleton;ko04510 Focal adhesion;ko04611 Platelet activation;ko04921 Oxytocin signaling pathway;ko04270 Vascular smooth muscle contraction;ko04971 Gastric acid secretion	KOG0613-Projectin/twitchin and related proteins[Z]
ENSG00000168994	7.87574	38.0389	2.27199	3.3776e-49	1.26598e-47	up	PXDC1	PX domain containing 1 [Source:HGNC Symbol;Acc:HGNC:21361]	GO:0035091	-	-
ENSG00000236081	1.76678	90.6552	5.68119	1.04421e-88	9.66366e-87	up	ELFN1-AS1	ELFN1 antisense RNA 1 [Source:HGNC Symbol;Acc:HGNC:39071]	-	-	-
ENSG00000233627	0.0524747	0.659999	3.65277	3.43323e-05	0.000125055	up	C4A-AS1	C4A antisense RNA 1 [Source:HGNC Symbol;Acc:HGNC:39753]	-	-	-
ENSG00000233621	0.560954	6.89461	3.61951	1.83925e-25	3.03757e-24	up	LINC01137	long intergenic non-protein coding RNA 1137 [Source:HGNC Symbol;Acc:HGNC:49453]	-	-	-
ENSG00000224659	2.57248	14.9525	2.53915	2.13863e-18	2.3872e-17	up	GAGE12J	G antigen 12J [Source:HGNC Symbol;Acc:HGNC:17778]	-	-	-
ENSG00000224652	0.0001	0.4815	12.2333	5.35169e-06	2.15337e-05	up	LINC00885	long intergenic non-protein coding RNA 885 [Source:HGNC Symbol;Acc:HGNC:48571]	-	-	-
ENSG00000280424	0.0290813	0.192586	2.72734	0.00249446	0.00671575	up	BX537318.2	-	-	-	-
ENSG00000251349	0.402473	0.897978	1.15779	0.0152192	0.0346045	up	MSANTD3-TMEFF1	MSANTD3-TMEFF1 readthrough [Source:HGNC Symbol;Acc:HGNC:38838]	GO:0016021;GO:0016020	-	-
ENSG00000183161	0.729333	2.16413	1.56914	7.69379e-10	4.58887e-09	up	FANCF	Fanconi anemia complementation group F [Source:HGNC Symbol;Acc:HGNC:3587]	GO:0043240;GO:0016567;GO:0007283;GO:0006974;GO:0001541;GO:0061630;GO:0005515;GO:0005634;GO:0006281;GO:0003674;GO:0008150;GO:0005654;GO:0036297	K10893-ko03460 Fanconi anemia pathway	-
ENSG00000163683	2.61539	6.53895	1.32203	4.03743e-12	2.90344e-11	up	SMIM14	small integral membrane protein 14 [Source:HGNC Symbol;Acc:HGNC:27321]	GO:0005515;GO:0005789;GO:0005783;GO:0016021;GO:0016020	-	-
ENSG00000154556	6.73035	53.294	2.98522	9.4927e-116	1.34966e-113	up	SORBS2	sorbin and SH3 domain containing 2 [Source:HGNC Symbol;Acc:HGNC:24098]	GO:0005515;GO:0005886;GO:0007155;GO:0007015;GO:0016020;GO:0005737;GO:0005634;GO:0003723;GO:0003676;GO:0048471;GO:0030054;GO:0016477;GO:0005925;GO:0042995;GO:0008150;GO:0030027;GO:0016324;GO:0005200;GO:0015629;GO:0030018;GO:0008307;GO:0008093;GO:0061049	-	-
ENSG00000163530	0.367135	3.42331	3.22101	1.8769e-11	1.27856e-10	up	DPPA2	developmental pluripotency associated 2 [Source:HGNC Symbol;Acc:HGNC:19197]	GO:0005634;GO:2000648;GO:0060484;GO:0031060;GO:0019827;GO:0003682;GO:0005515;GO:0006355;GO:0006351	-	-
ENSG00000166471	10.9725	29.0981	1.40703	1.06368e-08	5.73898e-08	up	TMEM41B	transmembrane protein 41B [Source:HGNC Symbol;Acc:HGNC:28948]	GO:0016021;GO:0016020;GO:0007399	-	KOG3140-Predicted membrane protein[S]
ENSG00000166473	0.323398	2.70468	3.06407	6.20736e-22	8.5301e-21	up	PKD1L2	polycystin 1 like 2 (gene/pseudogene) [Source:HGNC Symbol;Acc:HGNC:21715]	GO:0006811;GO:0005509;GO:0030246;GO:0016020;GO:0016021;GO:0006810;GO:0070588;GO:0005262;GO:0050982	-	-
ENSG00000157601	0.231103	1.73045	2.90454	3.07517e-10	1.8982e-09	up	MX1	MX dynamin like GTPase 1 [Source:HGNC Symbol;Acc:HGNC:7532]	GO:0003924;GO:0005515;GO:0005829;GO:0005525;GO:0031965;GO:0005789;GO:0005783;GO:0000166;GO:0016020;GO:0005737;GO:0005634;GO:0048471;GO:0002376;GO:0045087;GO:0042802;GO:0051607;GO:0008017;GO:0009615;GO:0045071;GO:0007165;GO:0006915;GO:0006952;GO:0060337;GO:0003374;GO:0061025;GO:0031966;GO:0034340;GO:0000266	K14754-ko05162 Measles;ko05164 Influenza A	KOG0446-Vacuolar sorting protein VPS1, dynamin, and related proteins[UR]
ENSG00000126216	19.789	53.9405	1.44667	7.74681e-38	2.07971e-36	up	TUBGCP3	tubulin gamma complex associated protein 3 [Source:HGNC Symbol;Acc:HGNC:18598]	GO:0016020;GO:0005737;GO:0005856;GO:0005874;GO:0000226;GO:0005813;GO:0005815;GO:0005819;GO:0043015;GO:0007020;GO:0000922;GO:0005515;GO:0005829;GO:0005814;GO:0005200;GO:0031122;GO:0007338;GO:0005198;GO:0090307;GO:0005827;GO:0051415;GO:0000923;GO:0051298;GO:0051011;GO:0008275	-	KOG2000-Gamma-tubulin complex, DGRIP91/SPC98 component[Z]
ENSG00000126217	3.77743	23.5928	2.64287	1.09383e-60	5.45844e-59	up	MCF2L	MCF.2 cell line derived transforming sequence like [Source:HGNC Symbol;Acc:HGNC:14576]	GO:0043547;GO:0035023;GO:0005089;GO:0005886;GO:0035556;GO:0016020;GO:0005737;GO:0005615;GO:0005085;GO:0008289;GO:0035091;GO:0005829;GO:0051056;GO:0012505;GO:0043065;GO:0005622	-	-
ENSG00000170634	4.83164	9.94494	1.04145	6.0491e-06	2.42059e-05	up	ACYP2	acylphosphatase 2 [Source:HGNC Symbol;Acc:HGNC:180]	GO:0016787;GO:0003998;GO:0005515;GO:0006796	K01512-ko00620 Pyruvate metabolism;ko00627 Aminobenzoate degradation	KOG3360-Acylphosphatase[C]
ENSG00000225760	0.0511323	1.81321	5.14817	1.41942e-06	6.12796e-06	up	LINC00431	long intergenic non-protein coding RNA 431 [Source:HGNC Symbol;Acc:HGNC:42766]	-	-	-
ENSG00000161798	0.0001	0.397524	11.9568	0.000331056	0.00104274	up	AQP5	aquaporin 5 [Source:HGNC Symbol;Acc:HGNC:638]	GO:0016324;GO:0009925;GO:0005902;GO:0005886;GO:0005783;GO:0048593;GO:0046541;GO:0015670;GO:0006833;GO:0005515;GO:0016020;GO:0005215;GO:0006810;GO:0016021;GO:0070062;GO:0005887;GO:0015250;GO:0007588;GO:0034220;GO:0042476;GO:0030157	K09867-ko04970 Salivary secretion	KOG0223-Aquaporin (major intrinsic protein family)[G]
ENSG00000179715	0.127927	0.931288	2.86391	0.00103673	0.0030027	up	PCED1B	PC-esterase domain containing 1B [Source:HGNC Symbol;Acc:HGNC:28255]	GO:0005515	-	-
ENSG00000160224	0.0001	0.128215	10.3243	0.00033063	0.00104166	up	AIRE	autoimmune regulator [Source:HGNC Symbol;Acc:HGNC:360]	GO:0016604;GO:0005737;GO:0005634;GO:0005622;GO:2000410;GO:0097536;GO:0045944;GO:0045060;GO:0032602;GO:0006959;GO:0002458;GO:0042802;GO:0005515;GO:0008270;GO:0006355;GO:0006351;GO:0003677;GO:0006366;GO:0046872;GO:0045893;GO:0003682;GO:0006955;GO:0042393;GO:0044212;GO:0001228;GO:0000977;GO:0003712;GO:0045182;GO:0002509;GO:0006417	K10603-ko04120 Ubiquitin mediated proteolysis;ko05340 Primary immunodeficiency	-
ENSG00000157303	0.0001	4.52118	15.4644	3.07399e-13	2.41534e-12	up	SUSD3	sushi domain containing 3 [Source:HGNC Symbol;Acc:HGNC:28391]	GO:0005886;GO:0016021;GO:0016020	-	-
ENSG00000167797	21.3391	46.5274	1.12458	9.53153e-05	0.000327365	up	CDK2AP2	cyclin dependent kinase 2 associated protein 2 [Source:HGNC Symbol;Acc:HGNC:30833]	GO:0005874;GO:0005737;GO:0005634;GO:2000035;GO:0070507;GO:0005515;GO:0016310;GO:0016301;GO:2000134	-	KOG4713-Cyclin-dependent kinase 2-associated protein[TD]
ENSG00000230628	0.0001	0.457442	12.1594	2.68285e-08	1.38693e-07	up	AL160408.3	-	-	-	-
ENSG00000163947	10.2725	31.9398	1.63657	1.18083e-09	6.92283e-09	up	ARHGEF3	Rho guanine nucleotide exchange factor 3 [Source:HGNC Symbol;Acc:HGNC:683]	GO:0005515;GO:0043547;GO:0035023;GO:0005089;GO:0035556;GO:0005737;GO:0005085;GO:0005829;GO:0051056;GO:0007266;GO:0043065;GO:0005622	-	KOG4305-RhoGEF GTPase[T]
ENSG00000172725	53.8718	112.977	1.06842	0.000245335	0.000789753	up	CORO1B	coronin 1B [Source:HGNC Symbol;Acc:HGNC:2253]	GO:0005515;GO:0005829;GO:0003779;GO:0005737;GO:0048471;GO:0005856;GO:0005925;GO:0045296;GO:0051015;GO:0030027;GO:0031252;GO:0070062;GO:0071944;GO:0042802;GO:0051017;GO:0016477;GO:0005884;GO:0042060;GO:0001725;GO:0035767;GO:0005886;GO:0031529;GO:2000394;GO:0071672;GO:0034315;GO:0036120;GO:0071933;GO:0030036;GO:0034316;GO:0090135;GO:1902463	-	KOG0303-Actin-binding protein Coronin, contains WD40 repeats[Z]
ENSG00000141497	0.374274	1.28202	1.77625	0.00049085	0.00150464	up	ZMYND15	zinc finger MYND-type containing 15 [Source:HGNC Symbol;Acc:HGNC:20997]	GO:0006355;GO:0006351;GO:0046872;GO:0005737;GO:0005634;GO:0030154;GO:0007283;GO:0045892;GO:0007286;GO:0042826	-	-
ENSG00000182327	0.827434	2.74514	1.73017	0.000346816	0.00108888	up	GLTPD2	glycolipid transfer protein domain containing 2 [Source:HGNC Symbol;Acc:HGNC:33756]	GO:0005737;GO:0017089;GO:0051861;GO:0046836	-	KOG4189-Uncharacterized conserved protein[S]
ENSG00000113558	120.427	334.649	1.47448	1.77466e-19	2.12842e-18	up	SKP1	S-phase kinase associated protein 1 [Source:HGNC Symbol;Acc:HGNC:10899]	GO:0019005;GO:0019904;GO:0005515;GO:0016567;GO:0006511;GO:0038095;GO:0005829;GO:0070062;GO:0000209;GO:0002223;GO:0010972;GO:0031146;GO:0038061;GO:0043161;GO:0050852;GO:0051437;GO:0005654;GO:0000086;GO:0004842;GO:0031519;GO:0005634;GO:0016055;GO:0051403;GO:0005737;GO:0008013;GO:0061630;GO:0097602;GO:0043687;GO:0035518;GO:0006879;GO:0010265;GO:0031467;GO:0051457	K03094-ko04141 Protein processing in endoplasmic reticulum;ko04120 Ubiquitin mediated proteolysis;ko04310 Wnt signaling pathway;ko04341 Hedgehog signaling pathway - Fly;ko04350 TGF-beta signaling pathway;ko04110 Cell cycle;ko04111 Cell cycle - yeast;ko04114 Oocyte meiosis;ko04710 Circadian rhythm;ko05168 Herpes simplex infection	KOG1724-SCF ubiquitin ligase, Skp1 component[O]
ENSG00000145555	23.3114	72.2758	1.63247	2.73951e-30	5.66373e-29	up	MYO10	myosin X [Source:HGNC Symbol;Acc:HGNC:7593]	GO:0043025;GO:0043005;GO:0030175;GO:0022409;GO:0005515;GO:0005856;GO:0005886;GO:0005829;GO:0003779;GO:0016459;GO:0003774;GO:0007165;GO:0005730;GO:0005524;GO:0000166;GO:0016020;GO:0005737;GO:0006810;GO:0042995;GO:0038096;GO:0005516;GO:0051015;GO:0030027;GO:0005938;GO:0001726;GO:0005547;GO:0008360;GO:0030507;GO:0030705;GO:0031527;GO:0051489;GO:0030898;GO:0032433;GO:0060002	K12559-ko04666 Fc gamma R-mediated phagocytosis	KOG4229-Myosin VII, myosin IXB and related myosins[N]
ENSG00000261584	0.0483477	0.47863	3.30739	0.00207869	0.00568479	up	AL513548.1	-	-	-	-
ENSG00000168765	18.41	38.7552	1.0739	1.23458e-14	1.07346e-13	up	GSTM4	glutathione S-transferase mu 4 [Source:HGNC Symbol;Acc:HGNC:4636]	GO:0042178;GO:0018916;GO:0004364;GO:0005515;GO:0008152;GO:0016740;GO:0005737;GO:0005829;GO:0042803;GO:0019899;GO:1901687;GO:0006749;GO:0043295	K00799-ko00480 Glutathione metabolism;ko00980 Metabolism of xenobiotics by cytochrome P450;ko00982 Drug metabolism - cytochrome P450;ko05204 Chemical carcinogenesis;ko01524 Platinum drug resistance	-
ENSG00000108846	0.0103257	12.0337	10.1866	6.97967e-33	1.58884e-31	up	ABCC3	ATP binding cassette subfamily C member 3 [Source:HGNC Symbol;Acc:HGNC:54]	GO:0005887;GO:0005524;GO:0000166;GO:0055085;GO:0005215;GO:0006810;GO:0016021;GO:0016020;GO:0042626;GO:0016887;GO:0005886;GO:0016323;GO:0008514;GO:0008559;GO:0015432;GO:0043225;GO:0006855;GO:0015721;GO:0042908;GO:0099133	K05667-ko02010 ABC transporters;ko04976 Bile secretion	KOG0054-Multidrug resistance-associated protein/mitoxantrone resistance protein, ABC superfamily[Q]
ENSG00000106991	1.44688	41.576	4.84474	4.1062e-140	9.16691e-138	up	ENG	endoglin [Source:HGNC Symbol;Acc:HGNC:3349]	GO:0072563;GO:0009986;GO:0005615;GO:1905222;GO:1905065;GO:1905007;GO:0071559;GO:0097084;GO:0071260;GO:0070278;GO:0060348;GO:0055009;GO:0048845;GO:0048745;GO:0048844;GO:0045944;GO:0045766;GO:0042493;GO:0035912;GO:0032967;GO:0031960;GO:0017015;GO:0010629;GO:0010628;GO:0007507;GO:0003273;GO:0003209;GO:0003222;GO:0003208;GO:0003203;GO:0003198;GO:0003148;GO:0001947;GO:0001934;GO:0001570;GO:0001569;GO:…	-	-
ENSG00000132640	19.8035	172.724	3.12464	1.38072e-29	2.75629e-28	up	BTBD3	BTB domain containing 3 [Source:HGNC Symbol;Acc:HGNC:15854]	GO:0005829;GO:0005737;GO:0005634;GO:0007399;GO:0031625;GO:0043161;GO:0021987;GO:0030162;GO:0042787;GO:0019005;GO:0048813	-	KOG2075-Topoisomerase TOP1-interacting protein BTBD1[S]
ENSG00000226258	0.0001	0.418421	12.0307	0.0210187	0.0461056	up	GRM7-AS3	GRM7 antisense RNA 3 [Source:HGNC Symbol;Acc:HGNC:42444]	-	-	-
ENSG00000187720	1.05316	17.3793	4.04458	6.80454e-177	2.74882e-174	up	THSD4	thrombospondin type 1 domain containing 4 [Source:HGNC Symbol;Acc:HGNC:25835]	GO:0005578;GO:0001527;GO:0048251;GO:0006508;GO:0005576;GO:0016787;GO:0004222;GO:0031012;GO:0008233;GO:0070062	-	KOG3538-Disintegrin metalloproteinases with thrombospondin repeats[O]
ENSG00000118194	0.02249	7.24736	8.33203	1.14122e-17	1.21932e-16	up	TNNT2	troponin T2, cardiac type [Source:HGNC Symbol;Acc:HGNC:11949]	GO:0060048;GO:1990584;GO:0097512;GO:0005515;GO:0003779;GO:0005861;GO:0006937;GO:0005829;GO:0055010;GO:0030049;GO:0032781;GO:0051592;GO:0005523;GO:0030017;GO:0030172;GO:0032780;GO:0008016;GO:0031013;GO:0005865;GO:0030016;GO:0051764;GO:0051291;GO:0032972;GO:0006936;GO:0030674	K12045-ko04260 Cardiac muscle contraction;ko04261 Adrenergic signaling in cardiomyocytes;ko05410 Hypertrophic cardiomyopathy (HCM);ko05414 Dilated cardiomyopathy (DCM)	KOG3634-Troponin[Z]
ENSG00000169962	0.28428	1.45572	2.35635	3.33566e-08	1.70844e-07	up	TAS1R3	taste 1 receptor member 3 [Source:HGNC Symbol;Acc:HGNC:15661]	GO:0050917;GO:0050916;GO:0008527;GO:0007165;GO:0004871;GO:0005886;GO:0007186;GO:0004930;GO:0016021;GO:0016020;GO:0050896;GO:0050909;GO:0046982;GO:0033041;GO:0001582;GO:1903767	K04626-ko04973 Carbohydrate digestion and absorption;ko04742 Taste transduction	KOG1056-Glutamate-gated metabotropic ion channel receptor subunit GRM2 and related subunits, G-protein coupled receptor superfamily[PT]
ENSG00000164327	4.29944	15.221	1.82384	1.79935e-19	2.15499e-18	up	RICTOR	RPTOR independent companion of MTOR complex 2 [Source:HGNC Symbol;Acc:HGNC:28611]	GO:0005515;GO:0043085;GO:0007275;GO:0031932;GO:0005829;GO:0032956;GO:0031929;GO:0048015;GO:0009790;GO:0032008;GO:0031532;GO:0031295;GO:0019901;GO:0018105;GO:0008047;GO:0051896;GO:0030010;GO:0030950;GO:0042325;GO:0051897;GO:2000114;GO:0050731;GO:0050727;GO:0043087;GO:0033135;GO:0030838;GO:0010468;GO:0001938;GO:0001932;GO:0043022	K08267-ko04150 mTOR signaling pathway	KOG3694-Protein required for meiosis[D]
ENSG00000100285	0.242412	12.9694	5.74151	3.72366e-106	4.81051e-104	up	NEFH	neurofilament heavy [Source:HGNC Symbol;Acc:HGNC:7737]	GO:0043209;GO:0030424;GO:0014069;GO:0005883;GO:0005739;GO:0061564;GO:0060052;GO:0048936;GO:0045110;GO:0045104;GO:0000226;GO:0005882;GO:0005198;GO:0005737;GO:0019901;GO:0019894;GO:0030674;GO:0008017;GO:0033693;GO:0097418;GO:0005200;GO:0070840;GO:0007409;GO:0030031;GO:1902513	-	-
ENSG00000247317	1.13921	7.62555	2.74281	1.12069e-12	8.40848e-12	up	AC105202.1	-	-	-	-
ENSG00000109854	44.7539	210.422	2.2332	8.87697e-53	3.69149e-51	up	HTATIP2	HIV-1 Tat interactive protein 2 [Source:HGNC Symbol;Acc:HGNC:16637]	GO:0055114;GO:0016491;GO:0005829;GO:0016020;GO:0005737;GO:0005634;GO:0006915;GO:0007275;GO:0030154;GO:0005515;GO:0016032;GO:0043066;GO:0003713;GO:0006357;GO:0001525;GO:0005635;GO:0045765;GO:0051170	-	KOG4039-Serine/threonine kinase TIP30/CC3[T]
ENSG00000247934	0.460137	1.64141	1.8348	6.20992e-07	2.78833e-06	up	AC022364.1	-	-	-	-
ENSG00000123146	19.3574	89.785	2.21359	4.19543e-47	1.46265e-45	up	ADGRE5	adhesion G protein-coupled receptor E5 [Source:HGNC Symbol;Acc:HGNC:1711]	GO:0005576;GO:0007165;GO:0004871;GO:0005886;GO:0007155;GO:0005509;GO:0007186;GO:0004930;GO:0016020;GO:0016021;GO:0004888;GO:0007166;GO:0005615;GO:0005925;GO:0005515;GO:0070062;GO:0005887;GO:0043312;GO:0006954;GO:0006955;GO:0007267;GO:0030667;GO:0006928	-	KOG4193-G protein-coupled receptors[T]
ENSG00000168209	104.511	430.419	2.04209	1.15827e-34	2.83169e-33	up	DDIT4	DNA damage inducible transcript 4 [Source:HGNC Symbol;Acc:HGNC:24944]	GO:0072593;GO:0005739;GO:0071549;GO:0045820;GO:0043241;GO:0042771;GO:0032007;GO:0001666;GO:0071889;GO:0005829;GO:0009968;GO:0005737;GO:0006915;GO:0051607;GO:0008283;GO:0007420;GO:0030182;GO:0005622;GO:0001764;GO:0048011;GO:1902532;GO:0033137;GO:0010801;GO:1901216	K08270-ko04151 PI3K-Akt signaling pathway;ko04150 mTOR signaling pathway;ko05206 MicroRNAs in cancer	-
ENSG00000226752	1.1251	11.3373	3.33295	2.78712e-26	4.76695e-25	up	PSMD5-AS1	PSMD5 antisense RNA 1 (head to head) [Source:HGNC Symbol;Acc:HGNC:27367]	-	-	-
ENSG00000187446	46.1692	138.909	1.58914	2.63751e-50	1.02324e-48	up	CHP1	calcineurin like EF-hand protein 1 [Source:HGNC Symbol;Acc:HGNC:17433]	GO:0030133;GO:0015630;GO:0005829;GO:0005886;GO:0005783;GO:0000139;GO:0005634;GO:0005737;GO:0061025;GO:0061024;GO:0060050;GO:0051259;GO:0051222;GO:0050821;GO:0031953;GO:0031397;GO:0031122;GO:0022406;GO:0017156;GO:0006611;GO:0006469;GO:0001933;GO:0001578;GO:0008017;GO:0019900;GO:0005509;GO:0005215;GO:0046872;GO:0015031;GO:0016020;GO:0006810;GO:0005856;GO:0004860;GO:0005925;GO:0005515;GO:0070062;GO:…	-	KOG0034-Ca2+/calmodulin-dependent protein phosphatase (calcineurin subunit B), EF-Hand superfamily protein[T]
ENSG00000125845	36.3825	390.696	3.42473	1.05348e-236	9.24516e-234	up	BMP2	bone morphogenetic protein 2 [Source:HGNC Symbol;Acc:HGNC:1069]	GO:0005615;GO:1902895;GO:0072138;GO:0071407;GO:0071363;GO:0061036;GO:0060804;GO:0060129;GO:0060128;GO:0060039;GO:0055008;GO:0055007;GO:0048839;GO:0048711;GO:0045944;GO:0045778;GO:0045669;GO:0045666;GO:0045600;GO:0045597;GO:0045165;GO:0042487;GO:0042482;GO:0042475;GO:0035054;GO:0033690;GO:0031648;GO:0030509;GO:0030335;GO:0030282;GO:0030177;GO:0021978;GO:0010718;GO:0010629;GO:0010628;GO:0009887;GO:…	-	KOG3900-Transforming growth factor beta, bone morphogenetic protein and related proteins[T]
ENSG00000257556	1.37788	4.15583	1.59269	0.000597136	0.00179869	up	LINC02298	long intergenic non-protein coding RNA 2298 [Source:HGNC Symbol;Acc:HGNC:53216]	-	-	-
ENSG00000168427	0.142131	1.3288	3.22483	6.40784e-11	4.18046e-10	up	KLHL30	kelch like family member 30 [Source:HGNC Symbol;Acc:HGNC:24770]	GO:0016567;GO:0004842;GO:0031463	-	KOG4441-Proteins containing BTB/POZ and Kelch domains, involved in regulatory/signal transduction processes[TR]
ENSG00000198964	10.3193	23.0094	1.15687	6.49781e-10	3.8993e-09	up	SGMS1	sphingomyelin synthase 1 [Source:HGNC Symbol;Acc:HGNC:29799]	GO:2001237;GO:0071356;GO:0071222;GO:0046513;GO:0016049;GO:0010628;GO:0006954;GO:0033188;GO:0002950;GO:0016021;GO:0016020	K04714-ko00600 Sphingolipid metabolism;ko04071 Sphingolipid signaling pathway	KOG3058-Uncharacterized conserved protein[S]
ENSG00000171840	0.055228	12.232	7.79104	1.0541e-14	9.20622e-14	up	NINJ2	ninjurin 2 [Source:HGNC Symbol;Acc:HGNC:7825]	GO:0005515;GO:0007155;GO:0016021;GO:0016020;GO:0005887;GO:0042246;GO:0007399;GO:0007158	-	-
ENSG00000170468	4.0117	24.0669	2.58476	6.31308e-57	2.89492e-55	up	RIOX1	ribosomal oxygenase 1 [Source:HGNC Symbol;Acc:HGNC:20968]	GO:0005730;GO:0005634;GO:0070544;GO:0045892;GO:0045668;GO:0034720;GO:0051864;GO:0032453;GO:0016706;GO:0005506;GO:0005515;GO:0016569;GO:0006355;GO:0006351;GO:0055114;GO:0016491;GO:0046872;GO:0051213;GO:0005654;GO:0006338;GO:0030961	-	-
ENSG00000231742	4.20142	13.8057	1.71632	4.27326e-07	1.95883e-06	up	LINC01273	long intergenic non-protein coding RNA 1273 [Source:HGNC Symbol;Acc:HGNC:50329]	-	-	-
ENSG00000259920	0.0001	0.123724	10.2729	0.00281716	0.00750438	up	AC007938.1	-	-	-	-
ENSG00000271996	0.0383083	1.42866	5.22086	0.000129235	0.000435344	up	AC019080.4	-	-	-	-
ENSG00000132334	0.424669	0.868002	1.03136	0.000263953	0.000845728	up	PTPRE	protein tyrosine phosphatase, receptor type E [Source:HGNC Symbol;Acc:HGNC:9669]	GO:0046627;GO:0004721;GO:0005886;GO:0035335;GO:0016311;GO:0016791;GO:0006470;GO:0004725;GO:0016787;GO:0016021;GO:0016020;GO:0005737;GO:0005634;GO:0005515;GO:0005001	-	KOG4228-Protein tyrosine phosphatase[T]
ENSG00000188833	0.109574	0.464473	2.08368	0.00467578	0.0118999	up	ENTPD8	ectonucleoside triphosphate diphosphohydrolase 8 [Source:HGNC Symbol;Acc:HGNC:24860]	GO:0016787;GO:0005886;GO:0005524;GO:0000166;GO:0046872;GO:0016021;GO:0016020;GO:0017110;GO:0017111;GO:0102490;GO:0034656;GO:0009133;GO:0009124	K01510-ko00230 Purine metabolism;ko00240 Pyrimidine metabolism;ko05169 Epstein-Barr virus infection	KOG1386-Nucleoside phosphatase[F]
ENSG00000232598	0.0001	0.507812	12.3101	0.0164006	0.0370063	up	AL122034.1	-	-	-	-
ENSG00000100911	55.4233	115.658	1.0613	3.67173e-17	3.78982e-16	up	PSME2	proteasome activator subunit 2 [Source:HGNC Symbol;Acc:HGNC:9569]	GO:0008537;GO:0000502;GO:0005515;GO:0016020;GO:0038095;GO:0042802;GO:0005737;GO:0005829;GO:0070062;GO:0000165;GO:0000209;GO:0002223;GO:0002479;GO:0006521;GO:0010972;GO:0016579;GO:0031145;GO:0031146;GO:0033209;GO:0038061;GO:0043161;GO:0043488;GO:0050852;GO:0051437;GO:0055085;GO:0060071;GO:0061418;GO:0090090;GO:0090263;GO:0005654;GO:0051436;GO:0043687;GO:2000045;GO:0061133;GO:0010950;GO:0061136	K06697-ko03050 Proteasome;ko04612 Antigen processing and presentation	KOG4470-Proteasome activator subunit[O]
ENSG00000113742	7.55912	16.5413	1.12978	5.54217e-16	5.31656e-15	up	CPEB4	cytoplasmic polyadenylation element binding protein 4 [Source:HGNC Symbol;Acc:HGNC:21747]	GO:0045202;GO:0030425;GO:0014069;GO:0005783;GO:0005737;GO:0005634;GO:0071230;GO:0002931;GO:0003723;GO:0005515;GO:0005886;GO:0046872;GO:0016020;GO:0003676;GO:0048471;GO:0030054;GO:0045211;GO:0042995;GO:0030424;GO:0030426;GO:0043197;GO:0000900;GO:0003730;GO:0008135;GO:0043022;GO:2000766;GO:0043005;GO:1990124;GO:0043524;GO:0042149;GO:0035235;GO:0006412;GO:0036294	K02602-ko04114 Oocyte meiosis;ko04914 Progesterone-mediated oocyte maturation;ko04320 Dorso-ventral axis formation	KOG0129-Predicted RNA-binding protein (RRM superfamily)[J]
ENSG00000075643	15.0745	33.8721	1.16799	1.79839e-24	2.79762e-23	up	MOCOS	molybdenum cofactor sulfurase [Source:HGNC Symbol;Acc:HGNC:18234]	GO:0005515;GO:0006777;GO:0003824;GO:0016740;GO:0030170;GO:0030151;GO:0005575;GO:0005829;GO:0032324;GO:0008265;GO:0102867;GO:0043545	-	KOG2142-Molybdenum cofactor sulfurase[H]
ENSG00000143198	123.797	264.389	1.09468	2.25653e-25	3.70268e-24	up	MGST3	microsomal glutathione S-transferase 3 [Source:HGNC Symbol;Acc:HGNC:7064]	GO:0010243;GO:0004602;GO:0005515;GO:0043231;GO:0005789;GO:0031090;GO:0005783;GO:0016740;GO:0016021;GO:0016020;GO:0098869;GO:0004364;GO:0070062;GO:0005635;GO:0006805;GO:0007165;GO:0006629;GO:0004601;GO:1901687	K00799-ko00480 Glutathione metabolism;ko00980 Metabolism of xenobiotics by cytochrome P450;ko00982 Drug metabolism - cytochrome P450;ko05204 Chemical carcinogenesis;ko01524 Platinum drug resistance	-
ENSG00000106078	13.8344	52.8796	1.93445	5.72266e-48	2.08357e-46	up	COBL	cordon-bleu WH2 repeat protein [Source:HGNC Symbol;Acc:HGNC:22199]	GO:0003779;GO:0005886;GO:0016020;GO:0005737;GO:0005856;GO:0042995;GO:0001726;GO:0048565;GO:0048471;GO:0000578;GO:0001843;GO:0030424;GO:0030041;GO:0005884;GO:0003785;GO:0001757;GO:0001889;GO:0030903;GO:0033504;GO:0048669;GO:0051639;GO:1900006;GO:0005938;GO:0030425;GO:0043025;GO:0044294;GO:0044295;GO:1900029	-	-
ENSG00000275874	0.0001	30.6843	18.2271	1.99898e-20	2.54116e-19	up	PICSAR	P38 inhibited cutaneous squamous cell carcinoma associated lincRNA [Source:HGNC Symbol;Acc:HGNC:19725]	-	-	-
ENSG00000267092	0.199419	1.80688	3.17963	0.00167837	0.00467337	up	AC027307.1	-	-	-	-
ENSG00000149639	5.09732	25.8908	2.34463	2.07086e-80	1.61172e-78	up	SOGA1	suppressor of glucose, autophagy associated 1 [Source:HGNC Symbol;Acc:HGNC:16111]	GO:0005576;GO:0010506;GO:0005615;GO:0003674;GO:0070062;GO:0045721;GO:0008286	-	-
ENSG00000163017	0.0171097	1.94178	6.82642	1.68443e-07	8.03687e-07	up	ACTG2	actin, gamma 2, smooth muscle, enteric [Source:HGNC Symbol;Acc:HGNC:145]	GO:0005524;GO:0000166;GO:0005737;GO:0005615;GO:0005856;GO:0005829;GO:0070062;GO:0072562;GO:0010628;GO:0090131;GO:0030027;GO:0030175;GO:0044297;GO:0006936;GO:0032982;GO:0071944	K12315-ko04270 Vascular smooth muscle contraction	KOG0676-Actin and related proteins[Z]
ENSG00000188483	4.78431	22.2262	2.21588	3.27031e-21	4.34392e-20	up	IER5L	immediate early response 5 like [Source:HGNC Symbol;Acc:HGNC:23679]	-	-	-
ENSG00000188153	20.9258	93.6658	2.16224	1.7983e-73	1.17955e-71	up	COL4A5	collagen type IV alpha 5 chain [Source:HGNC Symbol;Acc:HGNC:2207]	GO:0031594;GO:0005605;GO:0005604;GO:0005587;GO:0038063;GO:0007528;GO:0005581;GO:0005576;GO:0005578;GO:0005201;GO:0030574;GO:0030198;GO:0005788	K06237-ko04151 PI3K-Akt signaling pathway;ko04512 ECM-receptor interaction;ko04510 Focal adhesion;ko04974 Protein digestion and absorption;ko05200 Pathways in cancer;ko05222 Small cell lung cancer;ko04933 AGE-RAGE signaling pathway in diabetic complications;ko05146 Amoebiasis	-
ENSG00000188157	39.9813	125.652	1.65203	8.96974e-18	9.628e-17	up	AGRN	agrin [Source:HGNC Symbol;Acc:HGNC:329]	GO:0005509;GO:0005576;GO:0007165;GO:0007010;GO:0005515;GO:0005886;GO:0005829;GO:0016021;GO:0016020;GO:0043236;GO:0007275;GO:0005578;GO:0030054;GO:0045202;GO:0030154;GO:0007213;GO:0043113;GO:0043547;GO:0045944;GO:0070062;GO:0031012;GO:0043202;GO:0002162;GO:0005200;GO:0033691;GO:0035374;GO:0043395;GO:0001523;GO:0006024;GO:0006027;GO:0030198;GO:0030203;GO:0045162;GO:0045887;GO:0050808;GO:0051491;GO:…	-	-
ENSG00000188158	1.79755	12.6219	2.81182	4.46522e-77	3.19213e-75	up	NHS	NHS actin remodeling regulator [Source:HGNC Symbol;Acc:HGNC:7820]	GO:0030154;GO:0002088;GO:0016604;GO:0030054;GO:0005886;GO:0005794;GO:0016020;GO:0005737;GO:0005925;GO:0042995;GO:0005923;GO:0030027;GO:0016324	-	-
ENSG00000149090	0.598655	1.95086	1.70432	0.00118318	0.00339289	up	PAMR1	peptidase domain containing associated with muscle regeneration 1 [Source:HGNC Symbol;Acc:HGNC:24554]	GO:0005615;GO:0005576;GO:0005509;GO:0004252;GO:0006508	-	KOG3627-Trypsin[E]
ENSG00000102401	21.9043	47.9968	1.13172	8.51842e-06	3.34972e-05	up	ARMCX3	armadillo repeat containing, X-linked 3 [Source:HGNC Symbol;Acc:HGNC:24065]	GO:0031307;GO:0045944;GO:0034613;GO:0016021;GO:0016020	-	-
ENSG00000119632	13.9497	32.451	1.21803	2.33587e-07	1.09844e-06	up	IFI27L2	interferon alpha inducible protein 27 like 2 [Source:HGNC Symbol;Acc:HGNC:19753]	GO:0016021;GO:0016020	-	-
ENSG00000235859	2.7743	5.95263	1.10141	0.000120567	0.000407926	up	AC006978.1	-	-	-	-
ENSG00000139718	13.3569	28.9196	1.11446	1.5128e-19	1.82295e-18	up	SETD1B	SET domain containing 1B [Source:HGNC Symbol;Acc:HGNC:29187]	GO:0005694;GO:0016569;GO:0006355;GO:0006351;GO:0032259;GO:0016740;GO:0008168;GO:0005654;GO:0005829;GO:0016607;GO:0005634;GO:0003723;GO:0003676;GO:0018024;GO:0005515;GO:0051568;GO:0042800;GO:0035097;GO:0048188	K11422-ko00310 Lysine degradation	KOG1080-Histone H3 (Lys4) methyltransferase complex, subunit SET1 and related methyltransferases[BK]
ENSG00000169884	9.41807	27.4699	1.54435	7.50151e-19	8.63081e-18	up	WNT10B	Wnt family member 10B [Source:HGNC Symbol;Acc:HGNC:12775]	GO:0090263;GO:0071464;GO:0071425;GO:0071407;GO:0071374;GO:0071320;GO:0071310;GO:0061196;GO:0060346;GO:0060070;GO:0051885;GO:0051246;GO:0051091;GO:0050909;GO:0050680;GO:0048741;GO:0048641;GO:0045944;GO:0045899;GO:0045778;GO:0045669;GO:0045599;GO:0045598;GO:0043403;GO:0032434;GO:0030858;GO:0030501;GO:0016055;GO:0014835;GO:0010971;GO:0008284;GO:0007224;GO:0007050;GO:0006629;GO:0006357;GO:0000122;GO:…	K01357-ko04310 Wnt signaling pathway;ko04390 Hippo signaling pathway;ko04150 mTOR signaling pathway;ko04550 Signaling pathways regulating pluripotency of stem cells;ko04916 Melanogenesis;ko05200 Pathways in cancer;ko05205 Proteoglycans in cancer;ko05217 Basal cell carcinoma;ko05224 Breast cancer;ko05166 HTLV-I infection	KOG3913-Wnt family of developmental regulators[T]
ENSG00000169885	0.359772	1.1378	1.66109	0.00904697	0.0217151	up	CALML6	calmodulin like 6 [Source:HGNC Symbol;Acc:HGNC:24193]	GO:0005509;GO:0046872;GO:0005737;GO:0005634	K02183-ko04014 Ras signaling pathway;ko04015 Rap1 signaling pathway;ko04020 Calcium signaling pathway;ko04070 Phosphatidylinositol signaling system;ko04024 cAMP signaling pathway;ko04022 cGMP - PKG signaling pathway;ko04114 Oocyte meiosis;ko04910 Insulin signaling pathway;ko04922 Glucagon signaling pathway;ko04912 GnRH signaling pathway;ko04915 Estrogen signaling pathway;ko04921 Oxytocin signalin…	KOG0027-Calmodulin and related proteins (EF-Hand superfamily)[T]
ENSG00000101276	0.0398957	0.245186	2.61957	0.00918522	0.0220137	up	SLC52A3	solute carrier family 52 member 3 [Source:HGNC Symbol;Acc:HGNC:16187]	GO:0005886;GO:0005887;GO:0016021;GO:0016020;GO:0006810;GO:0007605;GO:0032217;GO:0032218;GO:0016324;GO:0006771;GO:0034605	K14620-ko04977 Vitamin digestion and absorption	KOG4255-Uncharacterized conserved protein[S]
ENSG00000223813	0.197859	1.80002	3.18546	0.000118995	0.000403037	up	AC007255.1	-	-	-	-
ENSG00000101188	0.025055	0.476477	4.24924	1.36006e-07	6.55185e-07	up	NTSR1	neurotensin receptor 1 [Source:HGNC Symbol;Acc:HGNC:8039]	GO:0045202;GO:0044309;GO:0043679;GO:0043204;GO:0043198;GO:0043197;GO:0043195;GO:0043025;GO:0032280;GO:0030425;GO:0030424;GO:0009986;GO:0009898;GO:0005886;GO:0005794;GO:0005783;GO:0005739;GO:0005737;GO:2001259;GO:0098900;GO:0098712;GO:0097151;GO:0090238;GO:0071545;GO:0070779;GO:0060732;GO:0051930;GO:0051281;GO:0051280;GO:0050965;GO:0043576;GO:0043065;GO:0033993;GO:0014054;GO:0014049;GO:0008344;GO:…	K04211-ko04020 Calcium signaling pathway;ko04080 Neuroactive ligand-receptor interaction	KOG3656-FOG: 7 transmembrane receptor[R]
ENSG00000101187	25.3501	50.7182	1.00051	2.85798e-12	2.07935e-11	up	SLCO4A1	solute carrier organic anion transporter family member 4A1 [Source:HGNC Symbol;Acc:HGNC:10953]	GO:0005886;GO:0006811;GO:0016020;GO:0005215;GO:0006810;GO:0016021;GO:0070327;GO:0043252;GO:0015349	-	KOG3626-Organic anion transporter[Q]
ENSG00000213514	0.003206	0.322894	6.65414	1.01571e-05	3.958e-05	up	AL731556.1	-	-	-	-
ENSG00000213513	0.156144	4.46344	4.83721	4.59747e-19	5.36723e-18	up	IMPDH1P5	inosine monophosphate dehydrogenase 1 pseudogene 5 [Source:HGNC Symbol;Acc:HGNC:33960]	-	-	-
ENSG00000006638	2.82167	5.79692	1.03874	0.00382575	0.00992206	up	TBXA2R	thromboxane A2 receptor [Source:HGNC Symbol;Acc:HGNC:11608]	GO:0007165;GO:0004871;GO:0005515;GO:0043547;GO:0005886;GO:0007186;GO:0004930;GO:0016021;GO:0016020;GO:0016607;GO:0005887;GO:0004960;GO:0005085;GO:0004961;GO:0038193;GO:0045777;GO:0045907;GO:0001669;GO:0071222;GO:0045766;GO:0045471;GO:0042493;GO:0033574;GO:0030194;GO:0007584;GO:0007204	K04264-ko04020 Calcium signaling pathway;ko04080 Neuroactive ligand-receptor interaction;ko04611 Platelet activation	KOG3656-FOG: 7 transmembrane receptor[R]
ENSG00000250295	0.800103	4.15224	2.37563	8.46643e-16	8.01006e-15	up	RDH10-AS1	RDH10 antisense RNA 1 [Source:HGNC Symbol;Acc:HGNC:51658]	-	-	-
ENSG00000164151	22.3777	64.5038	1.52732	4.10104e-22	5.68471e-21	up	ICE1	interactor of little elongation complex ELL subunit 1 [Source:HGNC Symbol;Acc:HGNC:29154]	GO:0016604;GO:0042803;GO:0006355;GO:0006351;GO:0005654;GO:0005634;GO:0005515;GO:0042795;GO:0008023;GO:0031334;GO:0090316;GO:0015030;GO:0035327;GO:0045945;GO:0042796;GO:0035363	-	-
ENSG00000197415	0.0436663	5.14625	6.88086	1.05277e-24	1.65389e-23	up	VEPH1	ventricular zone expressed PH domain containing 1 [Source:HGNC Symbol;Acc:HGNC:25735]	GO:0005886;GO:0016020	-	KOG3723-PH domain protein Melted[T]
ENSG00000283828	0.286026	1.05862	1.88797	0.000387831	0.00120856	up	AL137002.2	-	-	-	-
ENSG00000254979	0.0001	0.560968	12.4537	6.69166e-05	0.000234222	up	AP000781.2	-	GO:0006955;GO:0016021;GO:0016020	-	-
ENSG00000096433	20.4565	56.6913	1.47056	4.02685e-16	3.91756e-15	up	ITPR3	inositol 1,4,5-trisphosphate receptor type 3 [Source:HGNC Symbol;Acc:HGNC:6182]	GO:0005789;GO:0005737;GO:0005730;GO:0005654;GO:0005634;GO:0060402;GO:0060291;GO:0050917;GO:0050916;GO:0050913;GO:0007613;GO:0006816;GO:0035091;GO:0015278;GO:0005220;GO:0005515;GO:0005886;GO:0006811;GO:0005783;GO:0005216;GO:0016020;GO:0055085;GO:0016021;GO:0006810;GO:0070588;GO:0005262;GO:0051209;GO:0005509;GO:0048016;GO:1903779;GO:0030168;GO:0050796;GO:0031095;GO:0043235;GO:0051260;GO:0007204;GO:…	K04960-ko04020 Calcium signaling pathway;ko04070 Phosphatidylinositol signaling system;ko04022 cGMP - PKG signaling pathway;ko04114 Oocyte meiosis;ko04210 Apoptosis;ko04540 Gap junction;ko04611 Platelet activation;ko04911 Insulin secretion;ko04922 Glucagon signaling pathway;ko04912 GnRH signaling pathway;ko04915 Estrogen signaling pathway;ko04921 Oxytocin signaling pathway;ko04918 Thyroid hormone…	KOG3533-Inositol 1,4,5-trisphosphate receptor[T]
ENSG00000151208	41.1715	133.867	1.70108	3.9279e-36	1.00467e-34	up	DLG5	discs large MAGUK scaffold protein 5 [Source:HGNC Symbol;Acc:HGNC:2904]	GO:0036064;GO:0014069;GO:0005913;GO:0072205;GO:0071896;GO:0060999;GO:0060441;GO:0051965;GO:0045880;GO:0045197;GO:0045186;GO:0045176;GO:0035331;GO:0030901;GO:0030859;GO:0006461;GO:0005515;GO:0030054;GO:0005886;GO:0042981;GO:0016020;GO:0005737;GO:0007165;GO:0035556;GO:0008285;GO:0030336;GO:0016337;GO:0030159;GO:0042130;GO:0001837;GO:0008013;GO:0035332;GO:0030011;GO:0008092	-	KOG0708-Membrane-associated guanylate kinase MAGUK (contains PDZ, SH3, HOOK and GUK domains)[F]
ENSG00000237506	43.6631	177.407	2.02257	9.54391e-32	2.07778e-30	up	RPSAP15	ribosomal protein SA pseudogene 15 [Source:HGNC Symbol;Acc:HGNC:31464]	-	-	-
ENSG00000214265	0.0001	1.67246	14.0297	1.4097e-08	7.50875e-08	up	AC124312.1	-	GO:0016607	-	-
ENSG00000120875	2.22812	27.904	3.64657	3.43307e-147	8.73716e-145	up	DUSP4	dual specificity phosphatase 4 [Source:HGNC Symbol;Acc:HGNC:3070]	GO:0017017;GO:0004721;GO:0016311;GO:0016791;GO:0006470;GO:0008138;GO:0004725;GO:0016787;GO:0005654;GO:0005634;GO:0035335;GO:0070373;GO:0035970;GO:0000188;GO:0001706;GO:0008330;GO:1990439	K04459-ko04010 MAPK signaling pathway	KOG1716-Dual specificity phosphatase[V]
ENSG00000179023	0.0169963	0.140694	3.04927	0.00573106	0.014315	up	KLHDC7A	kelch domain containing 7A [Source:HGNC Symbol;Acc:HGNC:26791]	GO:0016567;GO:0016021;GO:0016020;GO:0004842;GO:0031463	-	KOG1072-FOG: Kelch repeat[R]
ENSG00000173546	2.87594	28.2245	3.29484	1.8444e-61	9.35059e-60	up	CSPG4	chondroitin sulfate proteoglycan 4 [Source:HGNC Symbol;Acc:HGNC:2466]	GO:0042995;GO:0005886;GO:0008347;GO:0008283;GO:0007169;GO:0000187;GO:0007165;GO:0004871;GO:0016021;GO:0016020;GO:0007275;GO:0030154;GO:0005925;GO:0005576;GO:0070062;GO:0005887;GO:0016324;GO:0009986;GO:0043202;GO:0030203;GO:0005796;GO:0001525;GO:0035556;GO:0030206;GO:0030207;GO:0030208;GO:0019901;GO:0050731;GO:0048771;GO:0031258	-	KOG3597-Proteoglycan[R]
ENSG00000244055	0.359939	1.92077	2.41586	0.000822449	0.00242345	up	AC007566.1	-	-	-	-
ENSG00000166147	4.23667	11.95	1.49601	5.35554e-33	1.22131e-31	up	FBN1	fibrillin 1 [Source:HGNC Symbol;Acc:HGNC:3603]	GO:0005509;GO:0005578;GO:0005201;GO:0031012;GO:0005615;GO:0005576;GO:0001527;GO:2001205;GO:1990314;GO:0071560;GO:0045671;GO:0035583;GO:0035582;GO:0001822;GO:0001656;GO:0005515;GO:0005179;GO:0005604;GO:0008201;GO:0070062;GO:0044267;GO:0001501;GO:0007507;GO:0030198;GO:0032403;GO:0005788;GO:0005178;GO:0022617;GO:0043687;GO:0033627;GO:0043010;GO:0030023;GO:0048048;GO:0048050;GO:0090287	-	-
ENSG00000173545	35.7439	95.6536	1.42012	5.30329e-36	1.35375e-34	up	ZNF622	zinc finger protein 622 [Source:HGNC Symbol;Acc:HGNC:30958]	GO:0005515;GO:0005829;GO:0005730;GO:0005634;GO:0046872;GO:0008270;GO:0005794;GO:0005737;GO:0003723;GO:0003676;GO:0030687;GO:0043065;GO:0022625;GO:0046330;GO:0043410;GO:0008631;GO:0042273;GO:0033674	-	KOG2785-C2H2-type Zn-finger protein[R]
ENSG00000204264	0.312244	141.959	8.82858	8.22412e-139	1.78892e-136	up	PSMB8	proteasome subunit beta 8 [Source:HGNC Symbol;Acc:HGNC:9545]	GO:0004298;GO:0051603;GO:0005839;GO:1990111;GO:0045444;GO:0019882;GO:0000502;GO:0006508;GO:0008233;GO:0005515;GO:0016787;GO:0005737;GO:0005634;GO:0030154;GO:0002376;GO:0004175;GO:0038095;GO:0005829;GO:0070062;GO:0000165;GO:0000209;GO:0002223;GO:0002479;GO:0006521;GO:0010972;GO:0016579;GO:0031145;GO:0031146;GO:0033209;GO:0038061;GO:0043161;GO:0043488;GO:0050852;GO:0051437;GO:0055085;GO:0060071;GO:…	K02740-ko03050 Proteasome	KOG0175-20S proteasome, regulatory subunit beta type PSMB5/PSMB8/PRE2[O]
ENSG00000254109	0.618247	2.26342	1.87225	0.000177048	0.000582379	up	RBPMS-AS1	RBPMS antisense RNA 1 [Source:HGNC Symbol;Acc:HGNC:48721]	-	-	-
ENSG00000206538	1.29642	4.41019	1.76631	5.1813e-10	3.13068e-09	up	VGLL3	vestigial like family member 3 [Source:HGNC Symbol;Acc:HGNC:24327]	GO:0006355;GO:0006351;GO:0005634;GO:0006357;GO:0003705	-	-
ENSG00000161267	3.79347	14.759	1.96	5.03046e-37	1.32394e-35	up	BDH1	3-hydroxybutyrate dehydrogenase 1 [Source:HGNC Symbol;Acc:HGNC:1027]	GO:0008152;GO:0003824;GO:0005739;GO:0005743;GO:0055114;GO:0016491;GO:0005654;GO:0016020;GO:0005759;GO:0046951;GO:0046952;GO:0003858;GO:0099617	K00019-ko00650 Butanoate metabolism;ko00072 Synthesis and degradation of ketone bodies	KOG1610-Corticosteroid 11-beta-dehydrogenase and related short chain-type dehydrogenases[QR]
ENSG00000168405	0.0001	1.4068	13.7801	5.9585e-09	3.29589e-08	up	CMAHP	cytidine monophospho-N-acetylneuraminic acid hydroxylase, pseudogene [Source:HGNC Symbol;Acc:HGNC:2098]	-	-	-
ENSG00000273143	0.0001	1.17002	13.5142	0.000337034	0.00106044	up	AL355512.1	-	-	-	-
ENSG00000136048	3.12483	24.1046	2.94746	3.4472e-23	5.03914e-22	up	DRAM1	DNA damage regulated autophagy modulator 1 [Source:HGNC Symbol;Acc:HGNC:25645]	GO:0005515;GO:0005765;GO:0016021;GO:0016020;GO:0005737;GO:0006915;GO:0006914;GO:0005764;GO:0010506	-	KOG4320-Uncharacterized conserved protein[S]
ENSG00000259889	0.0001	3.63437	15.1494	1.80299e-09	1.04121e-08	up	AC093802.2	-	-	-	-
ENSG00000259883	0.0001	0.288023	11.492	0.0175831	0.039326	up	EHD4-AS1	EHD4 antisense RNA 1 [Source:HGNC Symbol;Acc:HGNC:51418]	-	-	-
ENSG00000259884	0.096796	36.4493	8.55673	1.34119e-11	9.2302e-11	up	AC025259.3	-	-	-	-
ENSG00000144674	5.70728	13.4195	1.23346	3.51674e-08	1.79649e-07	up	GOLGA4	golgin A4 [Source:HGNC Symbol;Acc:HGNC:4427]	GO:0005515;GO:0005794;GO:0005829;GO:0043231;GO:0016020;GO:0005737;GO:0000139;GO:0045773;GO:0070062;GO:0000042;GO:0016192;GO:0005802;GO:0051020;GO:0043001	-	-
ENSG00000116690	0.009872	2.55829	8.01762	7.21132e-19	8.31573e-18	up	PRG4	proteoglycan 4 [Source:HGNC Symbol;Acc:HGNC:9364]	GO:0006955;GO:0005044;GO:0006898;GO:0030247;GO:0005576;GO:0008283	-	-
ENSG00000251143	0.333803	0.707581	1.0839	0.0141198	0.0323796	up	AP002490.1	-	-	-	-
ENSG00000139178	2.03405	34.7853	4.09605	2.46961e-104	3.06593e-102	up	C1RL	complement C1r subcomponent like [Source:HGNC Symbol;Acc:HGNC:21265]	GO:0005615;GO:0004252;GO:0005576;GO:0006508;GO:0008233;GO:0016787;GO:0008236;GO:0002376;GO:0045087;GO:0070062;GO:0006958	-	KOG3627-Trypsin[E]
ENSG00000107262	24.5248	230.953	3.23529	4.85252e-114	6.78553e-112	up	BAG1	BCL2 associated athanogene 1 [Source:HGNC Symbol;Acc:HGNC:937]	GO:0051087;GO:0005515;GO:0050790;GO:0005737;GO:0005634;GO:0006915;GO:0005829;GO:0007166;GO:0043066;GO:0005057;GO:1900034;GO:0000774;GO:0070389	-	-
ENSG00000261423	1.30472	3.08007	1.23923	2.99692e-05	0.000109885	up	TMEM202-AS1	TMEM202 antisense RNA 1 [Source:HGNC Symbol;Acc:HGNC:53265]	-	-	-
ENSG00000123405	0.514574	7.06799	3.77985	1.76863e-21	2.37528e-20	up	NFE2	nuclear factor, erythroid 2 [Source:HGNC Symbol;Acc:HGNC:7780]	GO:0005515;GO:0043565;GO:0006355;GO:0006351;GO:0003700;GO:0003677;GO:0005737;GO:0005634;GO:0005654;GO:0047485;GO:0003713;GO:0007275;GO:0045893;GO:0016605;GO:0006357;GO:0000976;GO:0006337;GO:0007596;GO:0008015;GO:0007599;GO:0050699	-	-
ENSG00000142634	80.1325	288.277	1.847	4.04872e-31	8.58666e-30	up	EFHD2	EF-hand domain family member D2 [Source:HGNC Symbol;Acc:HGNC:28670]	GO:0005509;GO:0046872;GO:0016020;GO:0045121;GO:0045296	-	KOG0041-Predicted Ca2+-binding protein, EF-Hand protein superfamily[R]
ENSG00000142632	3.46572	12.446	1.84446	3.24514e-19	3.83065e-18	up	ARHGEF19	Rho guanine nucleotide exchange factor 19 [Source:HGNC Symbol;Acc:HGNC:26604]	GO:0043547;GO:0042060;GO:0005515;GO:0035023;GO:0005089;GO:0005085;GO:0005096;GO:0005829;GO:0051056;GO:0060071;GO:0043065;GO:0032956	-	KOG3523-Putative guanine nucleotide exchange factor TIM[T]
ENSG00000257588	0.032598	0.336666	3.36846	0.0190851	0.0423578	up	AC025154.2	-	-	-	-
ENSG00000166387	4.12566	15.5729	1.91634	9.01091e-16	8.49991e-15	up	PPFIBP2	PPFIA binding protein 2 [Source:HGNC Symbol;Acc:HGNC:9250]	GO:0005615;GO:0003674;GO:0005829;GO:0005622	-	KOG1899-LAR transmembrane tyrosine phosphatase-interacting protein liprin[R]
ENSG00000152767	15.6109	38.0759	1.28632	4.64118e-19	5.41081e-18	up	FARP1	FERM, ARH/RhoGEF and pleckstrin domain protein 1 [Source:HGNC Symbol;Acc:HGNC:3591]	GO:0031234;GO:0030425;GO:0005829;GO:0048813;GO:0007416;GO:0048365;GO:0030676;GO:0019898;GO:0008092;GO:0005856;GO:0043547;GO:0035023;GO:0005089;GO:0005737;GO:0005886;GO:0016020;GO:0007275;GO:0030054;GO:0045202;GO:0005085;GO:0042995;GO:0030175;GO:0043197;GO:0010923;GO:0043005	-	KOG3531-Rho guanine nucleotide exchange factor CDEP[T]
ENSG00000227630	0.0225583	0.970558	5.42708	1.56623e-12	1.16415e-11	up	LINC01132	long intergenic non-protein coding RNA 1132 [Source:HGNC Symbol;Acc:HGNC:49444]	-	-	-
ENSG00000227632	0.666693	2.07485	1.63791	0.0062077	0.0154012	up	AC018804.1	-	-	-	-
ENSG00000011028	24.8432	94.4267	1.92634	1.17598e-27	2.14697e-26	up	MRC2	mannose receptor C type 2 [Source:HGNC Symbol;Acc:HGNC:16875]	GO:0030246;GO:0016021;GO:0016020;GO:0005925;GO:0007165;GO:0004888;GO:0005887;GO:0005515;GO:0006897;GO:0030574;GO:0005518;GO:0001649	K06560-ko04145 Phagosome;ko05152 Tuberculosis	-
ENSG00000091640	37.7211	77.9619	1.0474	7.7758e-13	5.90376e-12	up	SPAG7	sperm associated antigen 7 [Source:HGNC Symbol;Acc:HGNC:11216]	GO:0003676;GO:0005634	-	-
ENSG00000119403	55.0356	150.391	1.45028	3.50557e-16	3.43273e-15	up	PHF19	PHD finger protein 19 [Source:HGNC Symbol;Acc:HGNC:24566]	GO:0035098;GO:0061087;GO:0048863;GO:0019827;GO:0035064;GO:0000122;GO:0046872;GO:0008270;GO:0005515;GO:0016569;GO:0006355;GO:0006351;GO:0005634;GO:0005654;GO:0045814	-	KOG4323-Polycomb-like PHD Zn-finger protein[R]
ENSG00000159674	0.857517	3.64712	2.08852	1.46947e-08	7.81569e-08	up	SPON2	spondin 2 [Source:HGNC Symbol;Acc:HGNC:11253]	GO:0005576;GO:0005515;GO:0007155;GO:0046872;GO:0005578;GO:0002376;GO:0045087;GO:0070062;GO:0007411;GO:0005615;GO:0071222;GO:0060907;GO:0051607;GO:0050832;GO:0043152;GO:0042742;GO:0032760;GO:0032755;GO:0032496;GO:0008228;GO:0002448;GO:0003823;GO:0001530	-	-
ENSG00000256879	0.0991023	2.91629	4.87907	5.5277e-06	2.22208e-05	up	AC129102.1	-	-	-	-
ENSG00000165124	1.82204	23.9646	3.71728	1.97034e-179	8.22053e-177	up	SVEP1	sushi, von Willebrand factor type A, EGF and pentraxin domain containing 1 [Source:HGNC Symbol;Acc:HGNC:15985]	GO:0005615;GO:0003682;GO:0005576;GO:0007155;GO:0005509;GO:0016020;GO:0005737	-	KOG1217-Fibrillins and related proteins containing Ca2+-binding EGF-like domains[T]
ENSG00000104213	3.57567	8.55021	1.25775	7.75867e-12	5.44262e-11	up	PDGFRL	platelet derived growth factor receptor like [Source:HGNC Symbol;Acc:HGNC:8805]	GO:0005576;GO:0007186;GO:0008150;GO:0005575;GO:0004992;GO:0005019;GO:0035791	-	KOG0200-Fibroblast/platelet-derived growth factor receptor and related receptor tyrosine kinases[T]
ENSG00000198959	4.42893	164.956	5.21898	4.37082e-257	4.83641e-254	up	TGM2	transglutaminase 2 [Source:HGNC Symbol;Acc:HGNC:11778]	GO:0005886;GO:0005739;GO:0005737;GO:0060662;GO:0060445;GO:0051561;GO:0051482;GO:0051260;GO:0050729;GO:0048661;GO:0045785;GO:0043123;GO:0043065;GO:0032471;GO:0018153;GO:0007200;GO:0001974;GO:0019904;GO:0005525;GO:0003810;GO:0005515;GO:0005829;GO:0016746;GO:0016740;GO:0046872;GO:0005925;GO:0018149;GO:0070062;GO:0031012;GO:0005783;GO:0043277;GO:0031226	K05625-ko05016 Huntington's disease	-
ENSG00000126838	0.0159507	14.1152	9.78942	4.6498e-42	1.41721e-40	up	PZP	PZP, alpha-2-macroglobulin like [Source:HGNC Symbol;Acc:HGNC:9750]	GO:0005576;GO:0010951;GO:0005615;GO:0030414;GO:0010466;GO:0004866;GO:0070062;GO:0072562;GO:0004867;GO:0007565	-	-
ENSG00000256250	0.0001	1.39958	13.7727	9.30495e-05	0.000319928	up	AC073912.1	-	-	-	-
ENSG00000120669	0.0001	0.188655	10.8815	0.00138559	0.00392162	up	SOHLH2	spermatogenesis and oogenesis specific basic helix-loop-helix 2 [Source:HGNC Symbol;Acc:HGNC:26026]	GO:0006355;GO:0006351;GO:0003677;GO:0046983;GO:0005634;GO:0007275;GO:0030154;GO:0045944;GO:0007283;GO:0001228;GO:0048477;GO:0006366;GO:0001046	-	-
ENSG00000276180	4.08058	9.60027	1.2343	3.96794e-09	2.2253e-08	up	HIST1H4I	histone cluster 1 H4 family member i [Source:HGNC Symbol;Acc:HGNC:4793]	GO:0060964;GO:0005515;GO:0005694;GO:0000786;GO:0006334;GO:0046982;GO:0003677;GO:0016020;GO:0005634;GO:0003723;GO:0006352;GO:0005576;GO:0070062;GO:0044267;GO:0005654;GO:0000784;GO:0034080;GO:0031012;GO:0045815;GO:0019904;GO:0042393;GO:1904837;GO:0043234;GO:0006335;GO:0006336;GO:0000228;GO:0000183;GO:0045814;GO:0006303;GO:0051290;GO:0045653;GO:0016233;GO:0032200;GO:0000788	K11254-ko05203 Viral carcinogenesis;ko05322 Systemic lupus erythematosus;ko05034 Alcoholism	KOG3467-Histone H4[B]
ENSG00000107742	0.848039	3.30413	1.96207	3.96678e-06	1.62254e-05	up	SPOCK2	SPARC/osteonectin, cwcv and kazal like domains proteoglycan 2 [Source:HGNC Symbol;Acc:HGNC:13564]	GO:0030198;GO:0019800;GO:0010811;GO:0050840;GO:0005539;GO:0005576;GO:0007165;GO:0005509;GO:0005578;GO:0045595;GO:0007416;GO:0008191;GO:0010951;GO:2000147	-	KOG3555-Ca2+-binding proteoglycan Testican[R]
ENSG00000256982	0.0001	0.435321	12.0879	7.3421e-06	2.91281e-05	up	AC135782.1	-	-	-	-
ENSG00000167711	0.13789	2.41121	4.12817	9.57776e-19	1.09356e-17	up	SERPINF2	serpin family F member 2 [Source:HGNC Symbol;Acc:HGNC:9075]	GO:0005615;GO:0005576;GO:0010951;GO:0004867;GO:0030414;GO:0010466;GO:0051918;GO:0005515;GO:0070062;GO:0072562;GO:0006953;GO:0042803;GO:0009986;GO:0045944;GO:0002576;GO:0002020;GO:0031093;GO:0046330;GO:0070374;GO:0051496;GO:0030199;GO:0004866;GO:0032967;GO:0042730;GO:0002034;GO:0048661;GO:0045597;GO:0048514;GO:0005577;GO:0010757;GO:0071636;GO:2000049;GO:0010033	K03983-ko04610 Complement and coagulation cascades	KOG2392-Serpin[V]
ENSG00000243896	0.029375	0.510706	4.11983	0.00452498	0.0115533	up	OR2A7	olfactory receptor family 2 subfamily A member 7 [Source:HGNC Symbol;Acc:HGNC:8234]	GO:0007165;GO:0004871;GO:0005886;GO:0007186;GO:0004930;GO:0016021;GO:0016020;GO:0004984;GO:0007608;GO:0050896;GO:0050911;GO:0004888;GO:0050907	K04257-ko04740 Olfactory transduction	-
ENSG00000249550	6.29329	63.6551	3.33839	1.23373e-88	1.1347e-86	up	LINC01234	long intergenic non-protein coding RNA 1234 [Source:HGNC Symbol;Acc:HGNC:49757]	-	-	-
ENSG00000163820	9.76207	21.5225	1.14059	3.46103e-08	1.76874e-07	up	FYCO1	FYVE and coiled-coil domain containing 1 [Source:HGNC Symbol;Acc:HGNC:14673]	GO:0043231;GO:0006810;GO:0016021;GO:0005515;GO:0046872;GO:0005794;GO:0016020;GO:0031410;GO:0005764;GO:0061077;GO:0005768;GO:0005770;GO:0005776;GO:0051082;GO:0044183;GO:0006458;GO:0072383;GO:1901098	-	KOG1729-FYVE finger containing protein[R]
ENSG00000215182	0.00251	0.333702	7.05473	1.20952e-11	8.36478e-11	up	MUC5AC	mucin 5AC, oligomeric mucus/gel-forming [Source:HGNC Symbol;Acc:HGNC:7515]	GO:0005576;GO:0005737;GO:0005615;GO:0048015;GO:0005886;GO:0070701;GO:0070062;GO:0002223;GO:0005796;GO:0016266;GO:0005201	-	-
ENSG00000273760	0.0264	22.883	9.75952	1.18563e-16	1.1861e-15	up	AC245041.2	-	-	-	-
ENSG00000137628	0.41446	1.9552	2.23801	1.21401e-13	9.79906e-13	up	DDX60	DExD/H-box helicase 60 [Source:HGNC Symbol;Acc:HGNC:25942]	GO:0005737;GO:0051607;GO:0003723;GO:0045111;GO:0004386;GO:0016787;GO:0005829;GO:0005524;GO:0000166;GO:0003676;GO:0002376;GO:0045087;GO:0005515;GO:0009615;GO:0003690;GO:0003725;GO:1900245;GO:1900246;GO:0003727	-	KOG0949-Predicted helicase, DEAD-box superfamily[R]
ENSG00000198842	0.0001	0.454198	12.1491	6.02803e-09	3.3329e-08	up	DUSP27	dual specificity phosphatase 27 (putative) [Source:HGNC Symbol;Acc:HGNC:25034]	GO:0016311;GO:0016791;GO:0006470;GO:0008138	-	KOG1716-Dual specificity phosphatase[V]
ENSG00000173451	2.92727	5.94107	1.02117	1.42831e-05	5.47614e-05	up	THAP2	THAP domain containing 2 [Source:HGNC Symbol;Acc:HGNC:20854]	GO:0003677;GO:0046872;GO:0003676;GO:0005730	-	-
ENSG00000257647	0.0001	2.44106	14.5752	1.94436e-06	8.26385e-06	up	AC124312.2	-	-	-	-
ENSG00000144824	12.0013	42.5314	1.82533	9.35066e-35	2.29705e-33	up	PHLDB2	pleckstrin homology like domain family B member 2 [Source:HGNC Symbol;Acc:HGNC:29573]	GO:0005515;GO:0045111;GO:0005886;GO:0005829;GO:0016020;GO:0005737;GO:0005925;GO:0045296;GO:0031252;GO:0010717;GO:0000226;GO:0051895;GO:0045184;GO:0010470;GO:0051497;GO:1903690;GO:1904261;GO:0045180;GO:0070507;GO:0016021	-	-
ENSG00000111331	2.5182	20.1504	3.00034	1.1029e-104	1.3827e-102	up	OAS3	2'-5'-oligoadenylate synthetase 3 [Source:HGNC Symbol;Acc:HGNC:8088]	GO:0003725;GO:0001730;GO:0006955;GO:0005515;GO:0005886;GO:0016740;GO:0005654;GO:0005829;GO:0005524;GO:0000166;GO:0046872;GO:0005737;GO:0005634;GO:0003723;GO:0016779;GO:0005615;GO:0051607;GO:0002376;GO:0045087;GO:0009615;GO:0045071;GO:0006139;GO:0060333;GO:0060337;GO:0043231;GO:0060700	K14216-ko05162 Measles;ko05164 Influenza A;ko05160 Hepatitis C;ko05168 Herpes simplex infection	KOG0001-Ubiquitin and ubiquitin-like proteins[OR]
ENSG00000111335	0.0001	0.0528403	9.0455	0.0223447	0.0486835	up	OAS2	2'-5'-oligoadenylate synthetase 2 [Source:HGNC Symbol;Acc:HGNC:8087]	GO:0006955;GO:0005524;GO:0003723;GO:0016740;GO:0051607;GO:0003725;GO:0006401;GO:0001730;GO:0005515;GO:0005739;GO:0043231;GO:0005783;GO:0005654;GO:0005829;GO:0000166;GO:0046872;GO:0016020;GO:0005737;GO:0005634;GO:0016779;GO:0048471;GO:0002376;GO:0045087;GO:0006486;GO:0009615;GO:0006139;GO:0060333;GO:0060337;GO:0018377	K14216-ko05162 Measles;ko05164 Influenza A;ko05160 Hepatitis C;ko05168 Herpes simplex infection	KOG0001-Ubiquitin and ubiquitin-like proteins[OR]
ENSG00000105499	1.27549	5.80003	2.18501	3.92663e-15	3.54623e-14	up	PLA2G4C	phospholipase A2 group IVC [Source:HGNC Symbol;Acc:HGNC:9037]	GO:0005938;GO:0005654;GO:0005635;GO:0005829;GO:0016042;GO:0009395;GO:0008152;GO:0006629;GO:0004620;GO:0016787;GO:0016020;GO:0006954;GO:0004623;GO:0005789;GO:0005543;GO:0035556;GO:0006644;GO:0019369;GO:0036149;GO:0036151;GO:0036152;GO:0004622;GO:0008970;GO:0007567;GO:0046475;GO:0047499	K16342-ko00564 Glycerophospholipid metabolism;ko00565 Ether lipid metabolism;ko00590 Arachidonic acid metabolism;ko00591 Linoleic acid metabolism;ko00592 alpha-Linolenic acid metabolism;ko04014 Ras signaling pathway;ko04010 MAPK signaling pathway;ko04370 VEGF signaling pathway;ko04072 Phospholipase D signaling pathway;ko04611 Platelet activation;ko04664 Fc epsilon RI signaling pathway;ko04912 GnR…	KOG1325-Lysophospholipase[I]
ENSG00000214860	0.0001	1.74708	14.0927	2.78781e-11	1.87104e-10	up	EVPLL	envoplakin like [Source:HGNC Symbol;Acc:HGNC:35236]	-	-	KOG0516-Dystonin, GAS (Growth-arrest-specific protein), and related proteins[Z]
ENSG00000042062	0.096281	12.1127	6.97506	1.50559e-61	7.66345e-60	up	RIPOR3	RIPOR family member 3 [Source:HGNC Symbol;Acc:HGNC:16168]	-	-	-
ENSG00000260139	0.0001	0.115822	10.1777	0.000182423	0.000599129	up	CSPG4P13	chondroitin sulfate proteoglycan 4 pseudogene 13 [Source:HGNC Symbol;Acc:HGNC:49195]	-	-	-
ENSG00000142871	23.3159	369.765	3.98722	1.41252e-170	5.1355e-168	up	CYR61	cysteine rich angiogenic inducer 61 [Source:HGNC Symbol;Acc:HGNC:2654]	GO:0031012;GO:0005615;GO:2000304;GO:0072593;GO:0061036;GO:0060716;GO:0060710;GO:0060591;GO:0060413;GO:0045597;GO:0043280;GO:0043066;GO:0043065;GO:0030335;GO:0030198;GO:0016337;GO:0010811;GO:0010518;GO:0007155;GO:0003281;GO:0003278;GO:0003181;GO:0002041;GO:0001649;GO:0050840;GO:0005178;GO:0001558;GO:0005520;GO:0005576;GO:0000166;GO:0006935;GO:0008201;GO:0044267;GO:0045944;GO:0045669;GO:0009653;GO:…	-	-
ENSG00000245164	0.0001	0.121453	10.2462	6.18748e-05	0.000217532	up	LINC00861	long intergenic non-protein coding RNA 861 [Source:HGNC Symbol;Acc:HGNC:45133]	-	-	-
ENSG00000221821	4.99119	13.9184	1.47954	5.89845e-07	2.6573e-06	up	C6orf226	chromosome 6 open reading frame 226 [Source:HGNC Symbol;Acc:HGNC:34431]	GO:0005515	-	-
ENSG00000104881	9.53559	36.7797	1.94751	1.36327e-17	1.44986e-16	up	PPP1R13L	protein phosphatase 1 regulatory subunit 13 like [Source:HGNC Symbol;Acc:HGNC:18838]	GO:0005515;GO:0006915;GO:0008134;GO:0030054;GO:0006351;GO:0045171;GO:0006355;GO:0005829;GO:0005737;GO:0005634;GO:0042802;GO:0045296;GO:0005654;GO:0003714;GO:1901796;GO:0060048;GO:0048871;GO:0045597;GO:0042633;GO:0035264;GO:0031076;GO:0009791;GO:0003229;GO:0003215;GO:0000122	-	KOG0515-p53-interacting protein 53BP/ASPP, contains ankyrin and SH3 domains[D]
ENSG00000197321	9.80356	45.5462	2.21595	1.35988e-56	6.19122e-55	up	SVIL	supervillin [Source:HGNC Symbol;Acc:HGNC:11480]	GO:0005515;GO:0015629;GO:0005886;GO:0003779;GO:0051015;GO:0005829;GO:0016020;GO:0005737;GO:0005634;GO:0030054;GO:0005856;GO:0005925;GO:0042995;GO:0030496;GO:0007010;GO:0002102;GO:0071437;GO:0032154;GO:0032467;GO:0043034;GO:0007519;GO:0036449	-	KOG0445-Actin regulatory protein supervillin (gelsolin/villin family)[Z]
ENSG00000196998	52.3841	142.845	1.44725	5.87356e-19	6.81011e-18	up	WDR45	WD repeat domain 45 [Source:HGNC Symbol;Acc:HGNC:28912]	GO:0016021;GO:0016020;GO:0006914	-	KOG2111-Uncharacterized conserved protein, contains WD40 repeats[S]
ENSG00000238118	0.0001	0.838458	13.0335	0.00119252	0.00341737	up	SLC25A24P2	SLC25A24 pseudogene 2 [Source:HGNC Symbol;Acc:HGNC:48934]	-	-	-
ENSG00000280309	0.0001	0.165943	10.6965	1.82184e-05	6.88022e-05	up	AC023300.3	-	-	-	-
ENSG00000280303	1.47201	3.32407	1.17516	1.27846e-06	5.55424e-06	up	AC067931.2	-	-	-	-
ENSG00000112902	0.0001	1.56903	13.9376	1.01242e-17	1.08397e-16	up	SEMA5A	semaphorin 5A [Source:HGNC Symbol;Acc:HGNC:10736]	GO:0016021;GO:0016020;GO:0007275;GO:0007399;GO:0030154;GO:0005886;GO:0070062;GO:0007267;GO:0007155;GO:0043395;GO:2000352;GO:0045545;GO:0060326;GO:0007162;GO:0045766;GO:0002043;GO:0051897;GO:0050918;GO:0030215;GO:0001938;GO:0048842;GO:2001028;GO:0030836;GO:0007413;GO:0035373;GO:0021536;GO:0035413;GO:0048843;GO:1990256	K06841-ko04360 Axon guidance	KOG3611-Semaphorins[T]
ENSG00000124762	41.1377	87.1352	1.08279	8.17909e-19	9.38071e-18	up	CDKN1A	cyclin dependent kinase inhibitor 1A [Source:HGNC Symbol;Acc:HGNC:1784]	GO:1904030;GO:0004860;GO:0032403;GO:0019901;GO:0016604;GO:0005515;GO:0016310;GO:0016301;GO:0005654;GO:0046872;GO:0005737;GO:0005634;GO:0007049;GO:0007050;GO:0004861;GO:0007346;GO:0072331;GO:0005829;GO:0006977;GO:0031625;GO:0043234;GO:0000082;GO:0005730;GO:0008285;GO:0030308;GO:0071493;GO:0000079;GO:0034198;GO:0004693;GO:0006357;GO:0048146;GO:2000379;GO:0007265;GO:0090398;GO:0006974;GO:0071479;GO:…	K06625-ko04012 ErbB signaling pathway;ko04630 Jak-STAT signaling pathway;ko04066 HIF-1 signaling pathway;ko04068 FoxO signaling pathway;ko04151 PI3K-Akt signaling pathway;ko04110 Cell cycle;ko04115 p53 signaling pathway;ko04921 Oxytocin signaling pathway;ko05200 Pathways in cancer;ko05202 Transcriptional misregulation in cancers;ko05206 MicroRNAs in cancer;ko05205 Proteoglycans in cancer;ko05203 …	KOG4743-Cyclin-dependent kinase inhibitor[T]
ENSG00000167550	1.33445	5.55141	2.0566	4.54506e-10	2.76e-09	up	RHEBL1	Ras homolog enriched in brain like 1 [Source:HGNC Symbol;Acc:HGNC:21166]	GO:0003924;GO:0005515;GO:0005525;GO:0007165;GO:0000166;GO:0046872;GO:0016020;GO:0005737;GO:0012505;GO:0051092;GO:0031929	-	KOG0395-Ras-related GTPase[R]
ENSG00000187994	0.2494	0.790416	1.66415	0.00308243	0.00813942	up	RINL	Ras and Rab interactor like [Source:HGNC Symbol;Acc:HGNC:24795]	GO:0043547;GO:0015031;GO:0006810;GO:0031410;GO:0005085;GO:0042995;GO:0005096;GO:0006897;GO:0001726;GO:0015629	-	KOG2320-RAS effector RIN1 (contains VPS domain)[U]
ENSG00000184719	0.255081	114.45	8.80954	1.40219e-135	2.8099e-133	up	RNLS	renalase, FAD dependent amine oxidase [Source:HGNC Symbol;Acc:HGNC:25641]	GO:0005576;GO:0055114;GO:0016491;GO:0034356;GO:0016651;GO:0005615;GO:1902074;GO:0071871;GO:0071869;GO:0002931	-	-
ENSG00000149257	48.9099	106.734	1.12582	5.00136e-13	3.86179e-12	up	SERPINH1	serpin family H member 1 [Source:HGNC Symbol;Acc:HGNC:1546]	GO:0005581;GO:0010951;GO:0004867;GO:0005783;GO:0005615;GO:0003723;GO:0005518;GO:0045121;GO:0005788;GO:0070062;GO:0006986;GO:0005793;GO:0030199;GO:0005737;GO:0051604;GO:0032964;GO:0003433;GO:0051082	-	KOG2392-Serpin[V]
ENSG00000167994	8.99923	19.9042	1.1452	2.01639e-06	8.55002e-06	up	RAB3IL1	RAB3A interacting protein like 1 [Source:HGNC Symbol;Acc:HGNC:9780]	GO:0005515;GO:0043547;GO:0015031;GO:0006810;GO:0005085;GO:0005829;GO:0017112;GO:0061024	-	KOG4324-Guanine nucleotide exchange factor[U]
ENSG00000167995	1.09323	5.46173	2.32077	3.15307e-10	1.94488e-09	up	BEST1	bestrophin 1 [Source:HGNC Symbol;Acc:HGNC:12703]	GO:0005886;GO:0006811;GO:0007601;GO:0016021;GO:0016020;GO:0006810;GO:0005254;GO:0006821;GO:0015701;GO:0034707;GO:1902476;GO:0050896;GO:0042802;GO:0005229;GO:0034220;GO:0016323;GO:0005829;GO:0015106;GO:0030321;GO:0051924;GO:0050908	-	KOG3547-Bestrophin (Best vitelliform macular dystrophy-associated protein)[R]
ENSG00000167996	587.274	3706.94	2.65812	2.8832e-105	3.65062e-103	up	FTH1	ferritin heavy chain 1 [Source:HGNC Symbol;Acc:HGNC:3976]	GO:0005623;GO:0008199;GO:0006826;GO:0006879;GO:0046872;GO:0005739;GO:0097286;GO:0005506;GO:0006955;GO:0005515;GO:0055114;GO:0016491;GO:0005634;GO:0005576;GO:0005829;GO:0070062;GO:0008285;GO:0043312;GO:1904813;GO:1904724;GO:0004322;GO:0048147;GO:0008043;GO:0044754;GO:0006880;GO:0016021;GO:0016020	K00522-ko04978 Mineral absorption	KOG2332-Ferritin[P]
ENSG00000259158	0.11835	0.412636	1.80182	0.00742164	0.0181529	up	ADAM20P1	ADAM metallopeptidase domain 20 pseudogene 1 [Source:HGNC Symbol;Acc:HGNC:20102]	-	-	-
ENSG00000158716	3.36423	52.5854	3.96631	1.98815e-52	8.18745e-51	up	DUSP23	dual specificity phosphatase 23 [Source:HGNC Symbol;Acc:HGNC:21480]	GO:0005515;GO:0004721;GO:0005829;GO:0035335;GO:0016311;GO:0016791;GO:0006470;GO:0008138;GO:0004725;GO:0016787;GO:0005654;GO:0005737;GO:0005634;GO:0070062;GO:0004722	-	KOG1720-Protein tyrosine phosphatase CDC14[V]
ENSG00000227403	4.19463	16.6127	1.98567	2.38599e-21	3.18758e-20	up	LINC01806	long intergenic non-protein coding RNA 1806 [Source:HGNC Symbol;Acc:HGNC:52599]	-	-	-
ENSG00000186715	0.258258	0.940283	1.86428	0.00229306	0.00621957	up	MST1L	macrophage stimulating 1 like [Source:HGNC Symbol;Acc:HGNC:7390]	-	-	-
ENSG00000257086	3.32044	9.13838	1.46056	1.32856e-05	5.1106e-05	up	AP001453.3	-	-	-	-
ENSG00000153363	3.08423	7.87372	1.35213	4.03867e-07	1.85699e-06	up	LINC00467	long intergenic non-protein coding RNA 467 [Source:HGNC Symbol;Acc:HGNC:28227]	-	-	-
ENSG00000281856	0.228469	0.684602	1.58327	0.020666	0.0454346	up	AC106017.2	-	-	-	-
ENSG00000198788	0.0001	0.382658	11.9018	3.57355e-09	2.01477e-08	up	MUC2	mucin 2, oligomeric mucus/gel-forming [Source:HGNC Symbol;Acc:HGNC:7512]	-	-	KOG1216-von Willebrand factor and related coagulation proteins[WV]
ENSG00000231431	0.0431877	0.922374	4.41666	4.26674e-07	1.9562e-06	up	FAR2P4	fatty acyl-CoA reductase 2 pseudogene 4 [Source:HGNC Symbol;Acc:HGNC:49286]	-	-	-
ENSG00000124201	11.721	29.4986	1.33155	4.72814e-29	9.19964e-28	up	ZNFX1	zinc finger NFX1-type containing 1 [Source:HGNC Symbol;Acc:HGNC:29271]	GO:0003700;GO:0006355;GO:0046872;GO:0008270;GO:0003723;GO:0005634	-	KOG1807-Helicases[L]
ENSG00000255248	0.0001	6.07459	15.8905	2.23383e-12	1.64309e-11	up	MIR100HG	mir-100-let-7a-2 cluster host gene [Source:HGNC Symbol;Acc:HGNC:39522]	-	-	-
ENSG00000275025	0.0723577	1.33303	4.20342	0.00376055	0.00977589	up	AC002401.3	-	-	-	-
ENSG00000268621	0.0176663	69.0873	11.9332	6.02237e-19	6.97313e-18	up	IGFL2-AS1	IGFL2 antisense RNA 1 [Source:HGNC Symbol;Acc:HGNC:52559]	-	-	-
ENSG00000274370	0.0503597	0.762223	3.91987	0.00755651	0.0184632	up	AC130371.2	-	-	-	-
ENSG00000129514	8.24251	19.4734	1.24035	1.37552e-20	1.75914e-19	up	FOXA1	forkhead box A1 [Source:HGNC Symbol;Acc:HGNC:5021]	GO:0005902;GO:0005634;GO:1902691;GO:0061448;GO:0061144;GO:0060743;GO:0060741;GO:0060740;GO:0060738;GO:0060528;GO:0060487;GO:0060441;GO:0060425;GO:0051726;GO:0048665;GO:0048646;GO:0045944;GO:0045880;GO:0045666;GO:0042593;GO:0042445;GO:0035239;GO:0030324;GO:0021904;GO:0010468;GO:0007219;GO:0006357;GO:0006338;GO:0000122;GO:0043565;GO:0003700;GO:0003677;GO:0001228;GO:0019904;GO:0008134;GO:0016569;GO:…	-	KOG3563-Forkhead/HNF-3-related transcription factor[K]
ENSG00000133067	0.0354503	0.609791	4.10444	3.6343e-05	0.000131963	up	LGR6	leucine rich repeat containing G protein-coupled receptor 6 [Source:HGNC Symbol;Acc:HGNC:19719]	GO:1990523;GO:0042246;GO:0007165;GO:0004871;GO:0005886;GO:0007186;GO:0016021;GO:0016020;GO:0016055;GO:0005887;GO:0005515;GO:0030335;GO:0090263;GO:0004888;GO:0031982;GO:0032588;GO:0030177	-	KOG0619-FOG: Leucine rich repeat[R]
ENSG00000026508	2.22115	94.549	5.41168	5.02102e-158	1.48587e-155	up	CD44	CD44 molecule (Indian blood group) [Source:HGNC Symbol;Acc:HGNC:1681]	GO:0005515;GO:0005886;GO:0007155;GO:0005829;GO:0005794;GO:0016021;GO:0016020;GO:0005540;GO:0005925;GO:0050900;GO:0005887;GO:0070062;GO:0043312;GO:0009986;GO:0033138;GO:0043066;GO:0050731;GO:0051216;GO:0030667;GO:0030198;GO:0043154;GO:0070374;GO:0060333;GO:0022617;GO:0007160;GO:0044344;GO:0016337;GO:0005518;GO:0043518;GO:1902166;GO:0030214;GO:0034116;GO:0070487;GO:0004896;GO:0035692;GO:1900625;GO:…	K06256-ko04512 ECM-receptor interaction;ko04640 Hematopoietic cell lineage;ko05206 MicroRNAs in cancer;ko05205 Proteoglycans in cancer;ko05131 Shigellosis;ko05169 Epstein-Barr virus infection	-
ENSG00000270133	0.648749	2.96588	2.19273	0.00157583	0.00441052	up	AC025766.1	-	-	-	-
ENSG00000224209	0.0001	0.587086	12.5194	3.30539e-05	0.000120692	up	LINC00466	long intergenic non-protein coding RNA 466 [Source:HGNC Symbol;Acc:HGNC:27294]	-	-	-
ENSG00000181123	0.0001	0.573274	12.485	0.0043082	0.0110495	up	AC004832.1	-	-	-	-
ENSG00000189350	0.0690863	1.14943	4.05638	1.26982e-13	1.02269e-12	up	TOGARAM2	TOG array regulator of axonemal microtubules 2 [Source:HGNC Symbol;Acc:HGNC:33715]	-	-	KOG2933-Uncharacterized conserved protein[S]
ENSG00000251365	0.0001	0.45829	12.162	0.0085364	0.020616	up	AC122710.2	-	-	-	-
ENSG00000062716	38.9786	129.358	1.73062	3.84496e-16	3.74777e-15	up	VMP1	vacuole membrane protein 1 [Source:HGNC Symbol;Acc:HGNC:29559]	GO:0000421;GO:0000407;GO:0007566;GO:0006914;GO:0005515;GO:0005886;GO:0007155;GO:0005783;GO:0005730;GO:0016021;GO:0016020;GO:0007030;GO:0005773;GO:0005774;GO:0006887;GO:0016337;GO:0033116;GO:0010506;GO:0034329;GO:0007029	-	KOG1109-Vacuole membrane protein VMP1[R]
ENSG00000187608	7.18441	64.8373	3.17388	2.36731e-50	9.21223e-49	up	ISG15	ISG15 ubiquitin-like modifier [Source:HGNC Symbol;Acc:HGNC:4053]	GO:0051607;GO:0045648;GO:0042742;GO:0032020;GO:0030501;GO:0019941;GO:0031386;GO:0005576;GO:0005515;GO:0005737;GO:0002376;GO:0045087;GO:0005829;GO:0005654;GO:0045071;GO:0016032;GO:0060337;GO:0019985;GO:0032480;GO:0031397;GO:0032649;GO:0034340	K12159-ko04622 RIG-I-like receptor signaling pathway	KOG0001-Ubiquitin and ubiquitin-like proteins[OR]
ENSG00000105289	1.31253	22.4706	4.09761	7.8123e-97	8.35391e-95	up	TJP3	tight junction protein 3 [Source:HGNC Symbol;Acc:HGNC:11829]	GO:0005886;GO:0016020;GO:0005634;GO:0030054;GO:0005923;GO:0005515	K06097-ko04530 Tight junction	-
ENSG00000148057	0.8469	5.19362	2.61648	6.44833e-08	3.21406e-07	up	IDNK	IDNK, gluconokinase [Source:HGNC Symbol;Acc:HGNC:31367]	GO:0005975;GO:0016301;GO:0016310;GO:0016740;GO:0005524;GO:0000166;GO:0003674;GO:0008150;GO:0046316;GO:0046177	K00851-ko01200 Carbon metabolism;ko00030 Pentose phosphate pathway	KOG3354-Gluconate kinase[G]
ENSG00000117984	102.835	298.331	1.53658	1.10199e-16	1.10547e-15	up	CTSD	cathepsin D [Source:HGNC Symbol;Acc:HGNC:2529]	GO:0042470;GO:0005576;GO:0006508;GO:0008233;GO:0005515;GO:0005764;GO:0016787;GO:0004190;GO:0005615;GO:0045121;GO:0004252;GO:0070062;GO:0030574;GO:0031012;GO:0043312;GO:0006914;GO:0030163;GO:0019886;GO:1904813;GO:0035580;GO:1904724;GO:0043202;GO:0004197	K01379-ko04071 Sphingolipid signaling pathway;ko04142 Lysosome;ko04210 Apoptosis;ko05152 Tuberculosis	KOG1339-Aspartyl protease[O]
ENSG00000117983	0.0320503	5.39202	7.39434	2.43474e-81	1.92435e-79	up	MUC5B	mucin 5B, oligomeric mucus/gel-forming [Source:HGNC Symbol;Acc:HGNC:7516]	GO:0005615;GO:0043030;GO:0042742;GO:0005576;GO:0043231;GO:0005886;GO:0070701;GO:0005515;GO:0070062;GO:0002223;GO:0005796;GO:0016266	K13908-ko04970 Salivary secretion	KOG1216-von Willebrand factor and related coagulation proteins[WV]
ENSG00000151287	8.63757	26.8598	1.63675	3.74186e-10	2.29139e-09	up	TEX30	testis expressed 30 [Source:HGNC Symbol;Acc:HGNC:25188]	GO:0016787	-	-
ENSG00000260025	1.79476	7.84072	2.1272	4.1479e-06	1.6939e-05	up	AC009414.2	-	-	-	-
ENSG00000260401	0.90383	1.86659	1.04628	0.000275195	0.000877795	up	AP002761.4	-	-	-	-
ENSG00000250986	0.393637	0.82711	1.07122	0.000573452	0.00173371	up	AC141928.1	-	-	-	-
ENSG00000143653	25.1838	103.436	2.03817	2.20439e-55	9.77381e-54	up	SCCPDH	saccharopine dehydrogenase (putative) [Source:HGNC Symbol;Acc:HGNC:24275]	GO:0005739;GO:0055114;GO:0016491;GO:0016020;GO:0005634;GO:0030496;GO:0005576;GO:0002576;GO:0031093;GO:0005811	-	KOG2733-Uncharacterized membrane protein[S]
ENSG00000225308	0.0001	0.341406	11.7373	0.00107306	0.00309946	up	ASS1P11	argininosuccinate synthetase 1 pseudogene 11 [Source:HGNC Symbol;Acc:HGNC:761]	-	-	-
ENSG00000178919	1.12445	6.88999	2.61529	8.79444e-34	2.06094e-32	up	FOXE1	forkhead box E1 [Source:HGNC Symbol;Acc:HGNC:3806]	GO:1904888;GO:0060021;GO:0048562;GO:0031069;GO:0030878;GO:0016477;GO:0006590;GO:0000122;GO:0003677;GO:0000981;GO:0043565;GO:0003700;GO:0006355;GO:0006351;GO:0005634;GO:0045893;GO:0006357;GO:0045892;GO:0009653;GO:0048538;GO:0060022;GO:0060023;GO:0060465	-	KOG2294-Transcription factor of the Forkhead/HNF3 family[K]
ENSG00000114270	5.53316	58.8491	3.41084	1.14112e-156	3.3381e-154	up	COL7A1	collagen type VII alpha 1 chain [Source:HGNC Symbol;Acc:HGNC:2214]	GO:0005604;GO:0042802;GO:0005581;GO:0005576;GO:0005515;GO:0010951;GO:0004867;GO:0007155;GO:0005578;GO:0005615;GO:0030414;GO:0010466;GO:0000139;GO:0030574;GO:0031012;GO:0006888;GO:0030198;GO:0048208;GO:0005788;GO:0033116;GO:0008544;GO:0030134;GO:0035987;GO:0005590	K16628-ko04974 Protein digestion and absorption	KOG3544-Collagens (type IV and type XIII), and related proteins[W]
ENSG00000153113	75.793	175.849	1.2142	2.26139e-17	2.37036e-16	up	CAST	calpastatin [Source:HGNC Symbol;Acc:HGNC:1515]	GO:0097340;GO:0010859;GO:0005515;GO:0005829;GO:0005783;GO:0003723;GO:0004869;GO:0030414;GO:0010466;GO:0045296;GO:0004866;GO:0016020;GO:2000675	-	-
ENSG00000173821	30.8436	73.3691	1.2502	2.02151e-49	7.64449e-48	up	RNF213	ring finger protein 213 [Source:HGNC Symbol;Acc:HGNC:14539]	GO:0016567;GO:0004842;GO:0016887;GO:0005829;GO:0046872;GO:0016787;GO:0016740;GO:0005730;GO:0008270;GO:0016020;GO:0005737;GO:0006511;GO:0002040;GO:0000209;GO:0001525;GO:0051260;GO:0051865;GO:2000051	-	-
ENSG00000233913	10.4662	369.983	5.14364	9.79415e-221	6.92392e-218	up	RPL10P9	ribosomal protein L10 pseudogene 9 [Source:HGNC Symbol;Acc:HGNC:35579]	-	-	-
ENSG00000240859	0.118428	0.929721	2.97279	5.49124e-05	0.000194505	up	AC093627.4	-	-	-	-
ENSG00000130508	39.7021	353.946	3.15624	1.24811e-151	3.3792e-149	up	PXDN	peroxidasin [Source:HGNC Symbol;Acc:HGNC:14966]	GO:0031012;GO:0005615;GO:0030198;GO:0006955;GO:0005576;GO:0005783;GO:0055114;GO:0016491;GO:0046872;GO:0005578;GO:0001960;GO:0020037;GO:0098869;GO:0004601;GO:0006979;GO:0070062;GO:0042744;GO:0005201;GO:0005152	-	KOG2408-Peroxidase/oxygenase[R]
ENSG00000128567	16.3116	147.549	3.17722	1.73517e-173	6.79387e-171	up	PODXL	podocalyxin like [Source:HGNC Symbol;Acc:HGNC:9171]	GO:0016477;GO:0022407;GO:0044297;GO:0036057;GO:0031528;GO:0016324;GO:0005886;GO:0072015;GO:0050900;GO:0032534;GO:0022408;GO:0007162;GO:0005515;GO:0007155;GO:0005730;GO:0043231;GO:0016021;GO:0016020;GO:0005737;GO:0005815;GO:0005615;GO:0045121;GO:0042995;GO:0030027;GO:0030175;GO:0070062;GO:0001726;GO:0030335;GO:0005887;GO:0005902;GO:0033634;GO:0072175	-	-
ENSG00000248916	0.0001	0.963607	13.2342	0.00142777	0.00402937	up	NUP210P3	nucleoporin 210 pseudogene 3 [Source:HGNC Symbol;Acc:HGNC:42712]	-	-	-
ENSG00000176485	7.51872	88.7445	3.5611	1.6566e-64	9.16534e-63	up	PLA2G16	phospholipase A2 group XVI [Source:HGNC Symbol;Acc:HGNC:17825]	GO:0048471;GO:0016020;GO:0005783;GO:0005777;GO:0005737;GO:1904177;GO:0046485;GO:0045786;GO:0016042;GO:0007031;GO:0008654;GO:0006641;GO:0008970;GO:0004623;GO:0005515;GO:0006629;GO:0016787;GO:0016021;GO:0005778;GO:0005575;GO:0005829;GO:0006644;GO:0036149;GO:0036150;GO:0036151;GO:0036152;GO:0016746;GO:0052739;GO:0052740	K16817-ko00564 Glycerophospholipid metabolism;ko00565 Ether lipid metabolism;ko00590 Arachidonic acid metabolism;ko00591 Linoleic acid metabolism;ko00592 alpha-Linolenic acid metabolism;ko04014 Ras signaling pathway;ko04923 Regulation of lipolysis in adipocyte	-
ENSG00000038382	43.184	101.392	1.23137	9.61961e-25	1.51779e-23	up	TRIO	trio Rho guanine nucleotide exchange factor [Source:HGNC Symbol;Acc:HGNC:12303]	GO:0019899;GO:0005515;GO:0043547;GO:0035023;GO:0005089;GO:0016310;GO:0016301;GO:0016740;GO:0006468;GO:0005524;GO:0004674;GO:0000166;GO:0004672;GO:0005737;GO:0005085;GO:0005829;GO:0051056;GO:0043065;GO:0007185	-	KOG0032-Ca2+/calmodulin-dependent protein kinase, EF-Hand protein superfamily[T]
ENSG00000259802	1.8942	4.41629	1.22125	0.000133836	0.000449417	up	AC012640.2	-	-	-	-
ENSG00000278910	0.0358427	0.739146	4.36611	0.0106871	0.025226	up	BANCR	BRAF-activated non-protein coding RNA [Source:HGNC Symbol;Acc:HGNC:43877]	-	-	-
ENSG00000132274	0.0001	0.437634	12.0955	5.29092e-07	2.39811e-06	up	TRIM22	tripartite motif containing 22 [Source:HGNC Symbol;Acc:HGNC:16379]	GO:0016604;GO:0005622;GO:0006355;GO:0006351;GO:0016567;GO:0016740;GO:0005654;GO:0046872;GO:0008270;GO:0016607;GO:0005737;GO:0005634;GO:1903507;GO:0051607;GO:0005515;GO:0005829;GO:0043123;GO:0016032;GO:0006955;GO:0051092;GO:0030674;GO:0003714;GO:0003700;GO:0009615;GO:0051091;GO:0060333;GO:0019901;GO:0015030;GO:0010508;GO:0032880;GO:0070206	-	-
ENSG00000172830	19.5187	46.4231	1.24998	7.61597e-08	3.76948e-07	up	SSH3	slingshot protein phosphatase 3 [Source:HGNC Symbol;Acc:HGNC:30581]	GO:0005856;GO:0004721;GO:0035335;GO:0016311;GO:0016791;GO:0006470;GO:0008138;GO:0004725;GO:0016787;GO:0005737;GO:0005634;GO:0003779;GO:0010591;GO:0008064;GO:0050770	K05766-ko04810 Regulation of actin cytoskeleton;ko04360 Axon guidance	KOG1716-Dual specificity phosphatase[V]
ENSG00000076242	7.88399	49.856	2.66077	5.02682e-75	3.43904e-73	up	MLH1	mutL homolog 1 [Source:HGNC Symbol;Acc:HGNC:7127]	GO:0032389;GO:0005715;GO:0005712;GO:0005694;GO:0001673;GO:0000795;GO:0000794;GO:0000793;GO:0051321;GO:0051257;GO:0048477;GO:0048304;GO:0048298;GO:0045950;GO:0045190;GO:0045143;GO:0045141;GO:0045132;GO:0043060;GO:0016447;GO:0016446;GO:0016321;GO:0008630;GO:0007283;GO:0007140;GO:0007131;GO:0007129;GO:0007060;GO:0006974;GO:0006303;GO:0006298;GO:0006281;GO:0002204;GO:0000712;GO:0000289;GO:0032137;GO:…	K08734-ko03430 Mismatch repair;ko03460 Fanconi anemia pathway;ko05200 Pathways in cancer;ko05210 Colorectal cancer;ko05213 Endometrial cancer;ko01524 Platinum drug resistance	KOG1979-DNA mismatch repair protein - MLH1 family[L]
ENSG00000180875	0.631102	1.84442	1.54722	2.56137e-08	1.32682e-07	up	GREM2	gremlin 2, DAN family BMP antagonist [Source:HGNC Symbol;Acc:HGNC:17655]	GO:0005615;GO:0060300;GO:0048263;GO:0038098;GO:0030514;GO:0019221;GO:0010172;GO:0042803;GO:0036122;GO:0008201;GO:0005576;GO:0007275;GO:0005125;GO:0030509	-	-
ENSG00000261353	2.41098	5.08999	1.07804	0.0172837	0.0387313	up	AL121936.1	-	-	-	-
ENSG00000282386	1.21746	3.43701	1.49728	0.00105463	0.00305004	up	AL358472.4	-	-	-	-
ENSG00000224078	0.163981	27.8878	7.40996	3.01748e-28	5.64668e-27	up	SNHG14	small nucleolar RNA host gene 14 [Source:HGNC Symbol;Acc:HGNC:37462]	-	-	-
ENSG00000267194	3.31888	8.19262	1.30363	1.74547e-10	1.10092e-09	up	AC002546.1	-	-	-	-
ENSG00000103657	19.9913	40.7677	1.02805	1.2209e-25	2.02951e-24	up	HERC1	HECT and RLD domain containing E3 ubiquitin protein ligase family member 1 [Source:HGNC Symbol;Acc:HGNC:4867]	GO:0031175;GO:0050885;GO:0021702;GO:0010507;GO:0043547;GO:0005829;GO:0016567;GO:0005794;GO:0004842;GO:0016740;GO:0016020;GO:0005737;GO:0006810;GO:0005085;GO:0005086	K10594-ko04120 Ubiquitin mediated proteolysis	KOG1426-FOG: RCC1 domain[S]
ENSG00000171916	0.0001	1.26128	13.6226	9.07457e-09	4.93478e-08	up	LGALS9C	galectin 9C [Source:HGNC Symbol;Acc:HGNC:33874]	GO:0030246;GO:0005829;GO:0005515	-	KOG3587-Galectin, galactose-binding lectin[W]
ENSG00000244211	0.0241513	0.415695	4.10535	0.0084234	0.0203663	up	PDZK1P1	PDZ domain containing 1 pseudogene 1 [Source:HGNC Symbol;Acc:HGNC:31974]	-	-	-
ENSG00000144152	0.211589	16.5488	6.28931	8.91337e-58	4.19307e-56	up	FBLN7	fibulin 7 [Source:HGNC Symbol;Acc:HGNC:26740]	GO:0005576;GO:0007155;GO:0005509;GO:0005578;GO:0005925;GO:0008201;GO:0070062	-	KOG1217-Fibrillins and related proteins containing Ca2+-binding EGF-like domains[T]
ENSG00000115252	2.11755	106.607	5.65376	2.06812e-207	1.19622e-204	up	PDE1A	phosphodiesterase 1A [Source:HGNC Symbol;Acc:HGNC:8774]	GO:0043025;GO:0005737;GO:0005634;GO:0048660;GO:0046069;GO:0034391;GO:0006198;GO:0048101;GO:0030553;GO:0004115;GO:0007165;GO:0016787;GO:0046872;GO:0008081;GO:0004114;GO:0005516;GO:0005829;GO:0047555;GO:0004117	K13755-ko00230 Purine metabolism;ko04020 Calcium signaling pathway;ko04924 Renin secretion;ko04740 Olfactory transduction;ko04742 Taste transduction;ko05032 Morphine addiction	KOG3688-Cyclic GMP phosphodiesterase[T]
ENSG00000119772	9.76552	20.901	1.0978	0.00522531	0.0131576	up	DNMT3A	DNA methyltransferase 3 alpha [Source:HGNC Symbol;Acc:HGNC:2978]	GO:0005737;GO:0005720;GO:0005634;GO:0001741;GO:0000792;GO:0000775;GO:0097284;GO:0071456;GO:0071361;GO:0071230;GO:0045471;GO:0043046;GO:0043045;GO:0042493;GO:0042220;GO:0033189;GO:0032776;GO:0032355;GO:0031667;GO:0030182;GO:0010942;GO:0010288;GO:0010212;GO:0009636;GO:0007568;GO:0007283;GO:0006349;GO:0006346;GO:0006306;GO:0000278;GO:0000122;GO:0003886;GO:0003682;GO:0003677;GO:0005515;GO:0016569;GO:…	K17398-ko00270 Cysteine and methionine metabolism;ko05206 MicroRNAs in cancer	-
ENSG00000187037	0.00848333	0.762486	6.48994	0.000262706	0.000842262	up	GPR141	G protein-coupled receptor 141 [Source:HGNC Symbol;Acc:HGNC:19997]	GO:0016021;GO:0016020;GO:0007165;GO:0004871;GO:0005886;GO:0007186;GO:0004930	-	-
ENSG00000185761	3.96646	12.6545	1.67372	1.15642e-15	1.08336e-14	up	ADAMTSL5	ADAMTS like 5 [Source:HGNC Symbol;Acc:HGNC:27912]	GO:0005578;GO:0006508;GO:0005576;GO:0008270;GO:0004222;GO:0008237;GO:0031012	-	KOG3538-Disintegrin metalloproteinases with thrombospondin repeats[O]
ENSG00000154914	3.15204	17.4998	2.47298	2.95606e-46	1.00712e-44	up	USP43	ubiquitin specific peptidase 43 [Source:HGNC Symbol;Acc:HGNC:20072]	GO:0006508;GO:0008234;GO:0008233;GO:0016787;GO:0016579;GO:0036459;GO:0006511;GO:0005634;GO:0005654;GO:0019985;GO:0019785	-	KOG1868-Ubiquitin C-terminal hydrolase[O]
ENSG00000168079	0.161107	1.03977	2.69017	5.46788e-08	2.74094e-07	up	SCARA5	scavenger receptor class A member 5 [Source:HGNC Symbol;Acc:HGNC:28701]	GO:0009986;GO:0005887;GO:0070207;GO:0034755;GO:0034605;GO:0006897;GO:0006879;GO:0070287;GO:0005886;GO:0006811;GO:0016020;GO:0016021;GO:0006810;GO:0005044;GO:0006898;GO:0030193;GO:0055072;GO:0010468	-	-
ENSG00000168071	1.83581	8.69562	2.24387	1.70519e-05	6.45503e-05	up	CCDC88B	coiled-coil domain containing 88B [Source:HGNC Symbol;Acc:HGNC:26757]	GO:0005794;GO:0005783;GO:0016020;GO:0005737;GO:0005856;GO:0005813;GO:0008017;GO:0051959;GO:0001819;GO:0030705;GO:0031122;GO:0042102;GO:0050870;GO:0042832	-	KOG1265-Phospholipase C[I]
ENSG00000182511	0.379337	1.84002	2.27817	0.00162125	0.00453016	up	FES	FES proto-oncogene, tyrosine kinase [Source:HGNC Symbol;Acc:HGNC:3657]	GO:0015630;GO:0008017;GO:0001578;GO:0004672;GO:0004715;GO:0005515;GO:0005886;GO:0005829;GO:0004713;GO:0005794;GO:0016310;GO:0016301;GO:0016740;GO:0006468;GO:0005524;GO:0000166;GO:0016020;GO:0005737;GO:0030054;GO:0005856;GO:0031410;GO:0005925;GO:0018108;GO:0045087;GO:0008289;GO:0035091;GO:0031234;GO:0008360;GO:0042127;GO:0007275;GO:0046777;GO:0008283;GO:0016477;GO:0030155;GO:0007173;GO:2000145;GO:…	K07527-ko04360 Axon guidance	KOG0194-Protein tyrosine kinase[T]
ENSG00000151364	0.391178	1.76172	2.17109	3.40824e-06	1.40697e-05	up	KCTD14	potassium channel tetramerization domain containing 14 [Source:HGNC Symbol;Acc:HGNC:23295]	GO:0005515;GO:0051260	-	KOG2723-Uncharacterized conserved protein, contains BTB/POZ domain[R]
ENSG00000179277	0.370477	9.83099	4.72988	9.39921e-25	1.48393e-23	up	MEIS3P1	Meis homeobox 3 pseudogene 1 [Source:HGNC Symbol;Acc:HGNC:7002]	-	-	-
ENSG00000136205	8.19076	58.3831	2.83348	1.62868e-119	2.45266e-117	up	TNS3	tensin 3 [Source:HGNC Symbol;Acc:HGNC:21616]	GO:0048286;GO:0016477;GO:0008284;GO:0005515;GO:0005925;GO:0005829;GO:0030054;GO:0035556;GO:0005622	-	KOG1930-Focal adhesion protein Tensin, contains PTB domain[TZ]
ENSG00000128833	4.06941	19.452	2.25703	1.27347e-74	8.59676e-73	up	MYO5C	myosin VC [Source:HGNC Symbol;Acc:HGNC:7604]	GO:0003779;GO:0016459;GO:0003774;GO:0005524;GO:0000166;GO:0005516;GO:0070062	-	KOG0160-Myosin class V heavy chain[Z]
ENSG00000279192	0.0001	1.22662	13.5824	2.20113e-11	1.49384e-10	up	PWAR5	Prader Willi/Angelman region RNA 5 [Source:HGNC Symbol;Acc:HGNC:30090]	-	-	-
ENSG00000163633	1.60908	22.1444	3.78263	1.30616e-38	3.60931e-37	up	C4orf36	chromosome 4 open reading frame 36 [Source:HGNC Symbol;Acc:HGNC:28386]	-	-	-
ENSG00000129009	0.0001	0.37008	11.8536	6.67825e-06	2.66147e-05	up	ISLR	immunoglobulin superfamily containing leucine rich repeat [Source:HGNC Symbol;Acc:HGNC:6133]	GO:0005615;GO:0005576;GO:0070062;GO:0007155;GO:0002576;GO:0031093	-	KOG0619-FOG: Leucine rich repeat[R]
ENSG00000134545	0.08174	0.87209	3.41536	0.00501715	0.0126837	up	KLRC1	killer cell lectin like receptor C1 [Source:HGNC Symbol;Acc:HGNC:6374]	GO:0030246;GO:0016021;GO:0016020;GO:0005515;GO:0050776;GO:0005886;GO:0005887;GO:0043235;GO:0007166;GO:0004888;GO:0023024	K06541-ko04650 Natural killer cell mediated cytotoxicity;ko04612 Antigen processing and presentation	-
ENSG00000198542	0.0001	1.26514	13.627	6.44733e-11	4.20514e-10	up	ITGBL1	integrin subunit beta like 1 [Source:HGNC Symbol;Acc:HGNC:6164]	GO:0005615;GO:0005576;GO:0007229;GO:0007155	-	KOG1226-Integrin beta subunit (N-terminal portion of extracellular region)[TW]
ENSG00000215158	1.94362	4.32125	1.1527	8.61636e-07	3.81301e-06	up	AC138409.2	-	-	-	-
ENSG00000228044	0.0230323	1.65514	6.16715	5.79641e-07	2.61604e-06	up	AL160408.1	-	-	-	-
ENSG00000187653	2.01467	60.6243	4.91128	1.18559e-25	1.9734e-24	up	TMSB4XP8	thymosin beta 4, X-linked pseudogene 8 [Source:HGNC Symbol;Acc:HGNC:11885]	-	-	-
ENSG00000086848	18.0877	60.2132	1.73507	7.44114e-06	2.94888e-05	up	ALG9	ALG9, alpha-1,2-mannosyltransferase [Source:HGNC Symbol;Acc:HGNC:15672]	GO:0016757;GO:0005789;GO:0005783;GO:0016740;GO:0016021;GO:0016020;GO:0006486;GO:0000030;GO:0097502;GO:0006488;GO:0000026;GO:0052918;GO:0052926	K03846-ko00510 N-Glycan biosynthesis;ko00513 Various types of N-glycan biosynthesis	KOG2515-Mannosyltransferase[MU]
ENSG00000146648	6.45683	50.1003	2.95592	8.66463e-144	2.06089e-141	up	EGFR	epidermal growth factor receptor [Source:HGNC Symbol;Acc:HGNC:3236]	GO:0004714;GO:0018108;GO:0007169;GO:0004713;GO:0016310;GO:0016301;GO:0016740;GO:0006468;GO:0005524;GO:0000166;GO:0004672;GO:0016020;GO:0016021;GO:0006898;GO:0070372;GO:0046328;GO:0014066;GO:1901224;GO:0071276;GO:0045893;GO:0034614;GO:0005576;GO:0007165;GO:0005515;GO:0043547;GO:0005886;GO:0005794;GO:0005789;GO:0005783;GO:0005737;GO:0005634;GO:0000139;GO:0007275;GO:0005615;GO:0031901;GO:0045121;GO:…	K04361-ko04014 Ras signaling pathway;ko04015 Rap1 signaling pathway;ko04010 MAPK signaling pathway;ko04013 MAPK signaling pathway - fly;ko04012 ErbB signaling pathway;ko04066 HIF-1 signaling pathway;ko04068 FoxO signaling pathway;ko04020 Calcium signaling pathway;ko04072 Phospholipase D signaling pathway;ko04151 PI3K-Akt signaling pathway;ko04060 Cytokine-cytokine receptor interaction;ko04144 End…	KOG1025-Epidermal growth factor receptor EGFR and related tyrosine kinases[T]
ENSG00000272086	2.78512	8.9907	1.6907	2.9758e-10	1.84044e-09	up	AC025181.2	-	-	-	-
ENSG00000264230	0.092905	10.1646	6.77358	1.35256e-34	3.2972e-33	up	ANXA8L1	annexin A8 like 1 [Source:HGNC Symbol;Acc:HGNC:23334]	GO:0005509;GO:0046872;GO:0005544;GO:0070062	-	KOG0819-Annexin[U]
ENSG00000080031	0.230544	2.73663	3.56929	3.60512e-13	2.81529e-12	up	PTPRH	protein tyrosine phosphatase, receptor type H [Source:HGNC Symbol;Acc:HGNC:9672]	GO:0005902;GO:0005515;GO:0004721;GO:0005886;GO:0035335;GO:0016311;GO:0016791;GO:0006470;GO:0004725;GO:0016787;GO:0016021;GO:0016020;GO:0005737;GO:0006915;GO:0042995;GO:0005887;GO:0016324;GO:0031528;GO:0005001	-	-
ENSG00000138100	0.306868	1.84234	2.58585	2.55806e-07	1.1985e-06	up	TRIM54	tripartite motif containing 54 [Source:HGNC Symbol;Acc:HGNC:16008]	GO:0007165;GO:0004871;GO:0005515;GO:0008270;GO:0005622;GO:0046872;GO:0005737;GO:0007275;GO:0030154;GO:0005856;GO:0005874;GO:0070507;GO:0030018;GO:0007026;GO:0007017;GO:0055001;GO:0005875;GO:0008017	-	-
ENSG00000270629	14.2904	34.8661	1.28678	1.73083e-10	1.0925e-09	up	NBPF14	NBPF member 14 [Source:HGNC Symbol;Acc:HGNC:25232]	GO:0055114;GO:0016491;GO:0005509	-	-
ENSG00000086062	31.461	278.693	3.14704	1.16065e-189	5.37065e-187	up	B4GALT1	beta-1,4-galactosyltransferase 1 [Source:HGNC Symbol;Acc:HGNC:924]	GO:0009986;GO:0005886;GO:0005794;GO:0005615;GO:0060058;GO:0060055;GO:0060054;GO:0060046;GO:0051270;GO:0050900;GO:0048754;GO:0045136;GO:0043065;GO:0042127;GO:0042060;GO:0030879;GO:0030198;GO:0009312;GO:0009101;GO:0008285;GO:0007341;GO:0007339;GO:0007155;GO:0006486;GO:0006012;GO:0005989;GO:0002526;GO:0002064;GO:0008378;GO:0008092;GO:0003831;GO:0005576;GO:0016757;GO:0005975;GO:0016740;GO:0046872;GO:…	K07966-ko00052 Galactose metabolism;ko00510 N-Glycan biosynthesis;ko00513 Various types of N-glycan biosynthesis;ko00514 Other types of O-glycan biosynthesis;ko00533 Glycosaminoglycan biosynthesis - keratan sulfate;ko00601 Glycosphingolipid biosynthesis - lacto and neolacto series	KOG3916-UDP-Gal:glucosylceramide beta-1,4-galactosyltransferase[G]
ENSG00000234476	0.0001	13.3407	17.0255	2.40717e-15	2.20527e-14	up	AC092811.1	-	-	-	-
ENSG00000234477	0.0001	1.24637	13.6054	2.21716e-06	9.35303e-06	up	AC004231.1	-	-	-	-
[truncated: 6,703 more rows]
